# Supplementary material for: Age, comorbidity, life expectancy, and pulmonary nodule follow-up in older veterans
Source: PLoS One. 2018 Jul 25;13(7):e0200496. doi: 10.1371/journal.pone.0200496 (PMC6059441; doi:10.1371/journal.pone.0200496)
Supplement: S1 File — This spreadsheet includes the data for the variables examined in this manuscript. (XLSX) [file pone.0200496.s001.xlsx]

## Sheet: Sheet1
cohort	age	charlson	copd	diabetes	chf	renal	cvd	pvd	mi	mildliver	ulcer	modsevliver	contissuedz	dementia	hemiplegia	aids	lifeexpect	male	racegrp	married	zctacollege	zctaincome	smoking	nodtype	incidentalcat	screencat	nodquality	nodsize	spiculated	upperlobe	multinod	chestlad	infxn	sxdetected	anyfuimaging	anybx	anyfu	ctscan	petscan	transcutbx	transbroncbx	otherbx	bxcomplication	lungcancer	otherca	death	causeofdeath
2013-14	65-74	1-3	0	0	0	0	1	0	0	0	0	0	0	0	0	0	intermediate	0	white	0	1	middle tertile	former smoker	screen-detected		lung ca screening	solid	<=4 mm	0	1	1	0	0
2013-14	65-74	0	0	0	0	0	0	0	0	0	0	0	0	0	0	0	favorable	1	white	0	0	middle tertile	former smoker	incidental	cardiac evaluation		solid	<=4 mm	0	0	0	0	0
2008-09	75-84	0	0	0	0	0	0	0	0	0	0	0	0	0	0	0	intermediate	1	white	0	1	lowest tertile	former smoker	symptom-detected			solid	>8 mm	1	1	0	0	0	1	1	0	1	0	1	0	0	0		0	0	1	non cancer death
2013-14	65-74	>=4	0	1	0	1	0	1	0	0	0	0	0	0	0	0	limited	1	white		1	middle tertile	current smoker	incidental	peri-operative		solid	>6-8 mm	0	0	1	0	0
2013-14	75-84	0	0	0	0	0	0	0	0	0	0	0	0	0	0	0	intermediate	1	white	0	1	lowest tertile	never smoker	incidental	abd CT		solid	4-6 mm	0	0	1	0	0
2013-14	65-74	>=4	0	1	0	1	1	0	0	0	0	0	0	0	0	0	limited	1	white	0	0	middle tertile	never smoker	incidental	cardiac evaluation		solid	4-6 mm	0	0	1	0	0
2013-14	75-84	0	0	0	0	0	0	0	0	0	0	0	0	0	0	0	intermediate	1	white	1	1	lowest tertile	current smoker	symptom-detected			solid	>8 mm	0	1	1	1	0
2013-14	75-84	0	0	0	0	0	0	0	0	0	0	0	0	0	0	0	intermediate	1	white	0	1	lowest tertile	current smoker	symptom-detected			solid	<=4 mm	0	1	0	0	0
2008-09	75-84	>=4	0	0	0	0	0	1	0	1	1	1	0	0	0	0	limited	1	white	0	0	middle tertile	former smoker	incidental	vascular evaluation		solid	<=4 mm	0	1	1	0	0	0	0	0	0	0	0	0	0	0		0	0	1	non cancer death
2013-14	75-84	1-3	1	0	0	0	0	1	0	0	1	0	0	0	0	0	intermediate	1	white	0	1	middle tertile	current smoker	incidental	vascular evaluation		solid	>8 mm	0	0	0	1	0
2013-14	75-84	1-3	0	1	0	0	0	0	0	0	0	0	0	0	0	0	intermediate	1	white	0	0	hghest tertile	never smoker	incidental	vascular evaluation		solid	>8 mm	0	0	1	0	0
2013-14	65-74	1-3	0	1	0	0	0	0	0	0	0	0	0	0	0	0	intermediate	1	black	0	1	lowest tertile	current smoker	symptom-detected			solid	<=4 mm	0	0	0	0	0
2008-09	65-74	0	0	0	0	0	0	0	0	0	0	0	0	0	0	0	favorable	1	white	0	1	lowest tertile	former smoker	incidental	other		groundglass	4-6 mm	0	1	1	0	0	0	1	0	1	1	0	0	0	0		0	0	0	non cancer death
2008-09	65-74	0	0	0	0	0	0	0	0	0	0	0	0	0	0	0	favorable	1	white	0	1	middle tertile	former smoker	symptom-detected			solid	>8 mm	1	0	1	0	0	1	1	1	1	0	1	1	0	0	PTX with chest tube	1	0	1	lung ca death
2008-09	65-74	1-3	0	1	0	0	0	0	0	0	0	0	0	0	0	0	intermediate	1	white	1			former smoker	incidental	cardiac evaluation		solid	<=4 mm	0	1	1	0	0	0	1	0	1	1	0	0	0	0		0	0	0
2013-14	65-74	0	0	0	0	0	0	0	0	0	0	0	0	0	0	0	favorable	1	white	1	1	middle tertile	never smoker	symptom-detected			solid	<=4 mm	0	0	0	0	0
2008-09	65-74	1-3	1	0	0	0	0	0	0	0	0	0	0	0	0	0	intermediate	1	white	0	1	lowest tertile	former smoker	symptom-detected			solid	4-6 mm	0	0	1	0	0	1	1	0	1	1	0	0	0	0		0	1	0
2013-14	75-84	1-3	0	1	0	1	0	0	0	0	0	0	0	0	0	0	intermediate	1	white	0	1	middle tertile	never smoker	incidental	abd CT		solid	<=4 mm	0	0	0	0	0
2008-09	75-84	0	0	0	0	0	0	0	0	0	0	0	0	0	0	0	intermediate	1	white	0	1	lowest tertile	former smoker	incidental	abd CT		solid	4-6 mm	0	0	1	0	0	0	0	0	0	0	0	0	0	0		0	0	0	unknown
2008-09	65-74	0	0	0	0	0	0	0	0	0	0	0	0	0	0	0	favorable	1	white	0	1	lowest tertile	current smoker	incidental	peri-operative		solid	>8 mm	0	1	0	0	0	0	1	0	1	1	0	0	0	0		0	0	0
2008-09	65-74	0	0	0	0	0	0	0	0	0	0	0	0	0	0	0	favorable	1	white	0	1	lowest tertile	former smoker	incidental	vascular evaluation		solid	<=4 mm	0	0	1	0	0	0	1	0	1	1	0	0	0	0		0	0	0
2008-09	75-84	1-3	1	0	0	1	0	0	0	0	0	0	0	0	0	0	intermediate	1	white	1	0	middle tertile	current smoker	incidental	peri-operative		solid	<=4 mm	0	1	0	0	0	0	0	0	0	0	0	0	0	0		0	0	0	non cancer death
2013-14	65-74	0	0	0	0	0	0	0	0	0	0	0	0	0	0	0	favorable	1	white	1	0	hghest tertile	former smoker	screen-detected		VA-related screening	solid	<=4 mm	0	1	1	0	0
2013-14	65-74	1-3	0	1	0	0	0	0	0	0	0	0	0	0	0	0	intermediate	1	white	1	0	hghest tertile	current smoker	symptom-detected			solid	>8 mm	0	1	1	0	0
2013-14	65-74	0	0	0	0	0	0	0	0	0	0	0	0	0	0	0	favorable	1	white	1	0	hghest tertile	never smoker	screen-detected		VA-related screening	solid	<=4 mm	0	1	1	0	0
2008-09	75-84	0	0	0	0	0	0	0	0	0	0	0	0	0	0	0	intermediate	1	white	1	1	middle tertile	current smoker	symptom-detected			solid	>8 mm	1	1	0	0	0	1	1	1	1	1	1	1	0	0	none	1	0	0	non cancer death
2013-14	75-84	0	0	0	0	0	0	0	0	0	0	0	0	0	0	0	intermediate	1	white	0	1	lowest tertile	former smoker	symptom-detected			mixed	<=4 mm	0	0	1	0	1
2008-09	65-74	0	0	0	0	0	0	0	0	0	0	0	0	0	0	0	favorable	1	black	0	1	middle tertile	former smoker	incidental	other		solid	>8 mm	0	0	0	1	0	0	1	0	1	1	0	0	0	0		0	0	0
2013-14	65-74	>=4	1	1	1	0	1	0	0	0	0	0	0	0	0	0	limited	1	white	1	1	middle tertile	former smoker	incidental	peri-operative		solid	<=4 mm	0	0	0	0	0
2008-09	65-74	0	0	0	0	0	0	0	0	0	0	0	0	0	0	0	favorable	1	white	0	1	middle tertile	never smoker	symptom-detected			solid	<=4 mm	0	0	1	0	0	1	0	0	0	0	0	0	0	0		0	0	0
2008-09	65-74	0	0	0	0	0	0	0	0	0	0	0	0	0	0	0	favorable	1	white	0	0	hghest tertile	former smoker	symptom-detected			solid	>8 mm	1	0	1	1	0	1	1	0	1	1	1	0	0	0		0	0	1	non cancer death
2008-09	65-74	1-3	1	0	0	0	0	0	0	0	0	0	0	0	0	0	intermediate	1	white	0	1	lowest tertile	current smoker	symptom-detected			solid	>8 mm	0	0	1	1	0	1	0	1	1	0	0	1	0	0	none	1	0	1	lung ca death
2013-14	65-74	0	0	0	0	0	0	0	0	0	0	0	0	0	0	0	favorable	1	white	1	1	lowest tertile	former smoker	incidental	vascular evaluation		solid	<=4 mm	0	0	1	0	0
2013-14	75-84	0	0	0	0	0	0	0	0	0	0	0	0	0	0	0	intermediate	1	white	1	1	lowest tertile	former smoker	incidental	cardiac evaluation		mixed	>8 mm	0	1	1	0	0
2013-14	75-84	0	0	0	0	0	0	0	0	0	0	0	0	0	0	0	intermediate	1	white	0	1	middle tertile	never smoker	incidental	abd CT		solid	<=4 mm	0	0	0	0	0
2013-14	65-74	0	0	0	0	0	0	0	0	0	0	0	0	0	0	0	favorable	0	white	1	1	middle tertile	never smoker	incidental	vascular evaluation		solid	<=4 mm	0	0	0	0	0
2008-09	65-74	0	0	0	0	0	0	0	0	0	0	0	0	0	0	0	favorable	1	white	1	1	lowest tertile	former smoker	symptom-detected			solid	<=4 mm	0	1	1	0	0	1	0	0	0	0	0	0	0	0		0	0	0	non cancer death
2013-14	65-74	1-3	1	1	0	0	0	1	0	0	0	0	0	0	0	0	intermediate	1	white	1	1	lowest tertile	former smoker	incidental	vascular evaluation		solid	<=4 mm	0	0	1	0	0
2008-09	65-74	1-3	1	0	0	0	0	0	0	0	0	0	0	0	0	0	intermediate	1		0	1	lowest tertile	former smoker	symptom-detected			solid	<=4 mm	0	0	0	1	0	1	1	1	1	1	0	1	1	0	none	0	0	0
2013-14	75-84	>=4	0	0	1	0	1	1	1	0	0	0	0	0	0	0	limited	1	white	1	1	lowest tertile	former smoker	incidental	other		solid	<=4 mm	0	0	0	0	0
2013-14	65-74	0	0	0	0	0	0	0	0	0	0	0	0	0	0	0	favorable	0	black	0	0	middle tertile	never smoker	symptom-detected			solid	4-6 mm	0	0	1	0	0
2013-14	65-74	1-3	0	1	0	0	0	0	0	0	0	0	0	0	0	0	intermediate	1	white	0	1	middle tertile	former smoker	symptom-detected			solid	>8 mm	0	0	1	1	0
2013-14	65-74	1-3	0	0	0	1	0	0	0	0	0	0	0	0	0	0	intermediate	1	white	0	0	hghest tertile	current smoker	incidental	cardiac evaluation		solid	<=4 mm	0	1	1	0	0
2008-09	75-84	0	0	0	0	0	0	0	0	0	0	0	0	0	0	0	intermediate	1	white	1	1	lowest tertile	former smoker	incidental	abd CT		solid	<=4 mm	0	0	1	0	0	0	1	0	1	1	0	0	0	0		0	0	0	non cancer death
2013-14	65-74	1-3	1	0	1	0	0	0	0	0	0	0	0	0	0	0	intermediate	1	white	1	1	lowest tertile	current smoker	symptom-detected			solid	>6-8 mm	0	0	1	0	0
2013-14	75-84	>=4	0	1	0	1	0	1	0	0	0	0	0	0	0	1	limited	1	white	0	1	lowest tertile	former smoker	symptom-detected			solid	<=4 mm	0	1	0	0	0
2008-09	65-74	0	0	0	0	0	0	0	0	0	0	0	0	0	0	0	favorable	1	white	0	1	lowest tertile	never smoker	incidental	vascular evaluation		solid	4-6 mm	0	1	0	0	0	0	0	0	0	0	0	0	0	0		0	0	0
2013-14	65-74	0	0	0	0	0	0	0	0	0	0	0	0	0	0	0	favorable	1	white	0	0	hghest tertile	former smoker	symptom-detected			mixed	4-6 mm	0	0	1	0	0
2013-14	65-74	1-3	0	0	0	0	0	0	0	0	1	0	0	0	0	0	intermediate	1		1	1	lowest tertile	current smoker	incidental	peri-operative		solid	>8 mm	0	1	1	0	0
2008-09	65-74	1-3	0	0	0	0	0	1	0	0	0	0	0	0	0	0	intermediate	1	white	0	1	hghest tertile	current smoker	symptom-detected			solid	<=4 mm	0	0	1	0	1	1	0	0	0	0	0	0	0	0		0	0	1	non cancer death
2008-09	>=85	>=4	0	1	1	1	0	0	0	0	0	0	0	0	0	0	limited	1	white		1	hghest tertile	former smoker	symptom-detected			solid	<=4 mm	0	1	1	0	0	1	1	0	1	1	0	0	0	0		0	0	0	non cancer death
2013-14	65-74	0	0	0	0	0	0	0	0	0	0	0	0	0	0	0	favorable	1	white	0	1	hghest tertile	never smoker	incidental	peri-operative		solid	4-6 mm	0	0	0	0	0
2008-09	75-84	1-3	0	0	0	0	0	1	0	0	0	0	0	0	0	0	intermediate	1	white	1	1	middle tertile	never smoker	incidental	vascular evaluation		solid	<=4 mm	0	1	1	0	0	0	0	0	0	0	0	0	0	0		0	0	0
2013-14	75-84	1-3	1	0	0	1	0	0	0	0	0	0	0	0	0	0	intermediate	1	white	0	1	middle tertile	former smoker	incidental	cardiac evaluation		solid	<=4 mm	0	0	0	0	0
2013-14	>=85	>=4	0	0	0	1	0	1	1	0	0	0	0	0	0	0	limited	1	white	1	1	lowest tertile	former smoker	symptom-detected			solid	4-6 mm	0	1	1	0	0
2008-09	65-74	0	0	0	0	0	0	0	0	0	0	0	0	0	0	0	favorable	1	white	0	1	lowest tertile	never smoker	symptom-detected			solid	<=4 mm	0	0	1	1	1	1	0	0	0	0	0	0	0	0		0	1	0
2013-14	65-74	1-3	0	0	0	1	0	1	0	0	0	0	0	0	0	0	intermediate	1	black	0	1	hghest tertile	former smoker	screen-detected		VA-related screening	solid	<=4 mm	0	0	1	0	1
2008-09	>=85	1-3	1	0	0	0	0	0	0	0	0	0	0	0	0	0	limited	1	white	1	1	lowest tertile	never smoker	incidental	abd CT		solid	<=4 mm	0	0	0	1	0	0	1	1	1	1	0	0	1	0	none	0	0	1	non cancer death
2013-14	75-84	1-3	0	0	0	0	0	1	1	0	0	0	0	0	0	0	intermediate	1	white	0	0	middle tertile	current smoker	symptom-detected			solid	<=4 mm	0	0	1	0	0
2013-14	65-74	1-3	0	1	0	0	0	0	0	0	0	0	0	0	0	0	intermediate	1	white	1	1	middle tertile	never smoker	screen-detected		VA-related screening	solid	<=4 mm	0	0	1	0	0
2008-09	65-74	0	0	0	0	0	0	0	0	0	0	0	0	0	0	0	favorable	1	white	0	1	lowest tertile	current smoker	symptom-detected			groundglass	<=4 mm	0	0	1	0	0	1	1	0	1	1	0	0	0	0		0	0	1	non cancer death
2013-14	75-84	0	0	0	0	0	0	0	0	0	0	0	0	0	0	0	intermediate	1	white	0	1	lowest tertile	former smoker	incidental	vascular evaluation		solid	4-6 mm	0	1	0	0	0
2013-14	65-74	1-3	1	0	0	0	0	0	0	0	0	0	0	0	0	0	intermediate	1	white	0	1	hghest tertile	current smoker	incidental	vascular evaluation		mixed	<=4 mm	0	0	1	0	1
2013-14	65-74	0	0	0	0	0	0	0	0	0	0	0	0	0	0	0	favorable	1	white	0	0	middle tertile	former smoker	symptom-detected			solid	>8 mm	1	1	1	1	0
2013-14	75-84	0	0	0	0	0	0	0	0	0	0	0	0	0	0	0	intermediate	1	white	0	1	lowest tertile	former smoker	symptom-detected			solid	>8 mm	0	1	0	0	0
2013-14	65-74	1-3	0	1	0	0	0	0	0	0	0	0	0	0	0	0	intermediate	1	other	0	1	middle tertile	former smoker	symptom-detected			solid	<=4 mm	0	0	0	0	0
2013-14	65-74	1-3	1	0	0	0	0	0	0	0	0	0	0	0	0	0	intermediate	1	white	0	1	lowest tertile	current smoker	incidental	vascular evaluation		solid	<=4 mm	0	0	1	0	0
2013-14	65-74	0	0	0	0	0	0	0	0	0	0	0	0	0	0	0	favorable	1	white	0	1	middle tertile	former smoker	incidental	abd CT		solid	<=4 mm	0	0	0	0	0
2013-14	65-74	>=4	1	1	1	1	0	0	0	0	0	0	0	0	0	0	limited	0	white	0	1	hghest tertile	never smoker	symptom-detected			solid	<=4 mm	0	1	0	0	0
2013-14	65-74	>=4	1	0	1	1	0	1	0	0	0	0	0	0	0	0	limited	1	white	1	1	middle tertile	former smoker	incidental	TAVR		solid	<=4 mm	0	1	1	0	0
2008-09	65-74	0	0	0	0	0	0	0	0	0	0	0	0	0	0	0	favorable	1	white	0	1	lowest tertile	never smoker	incidental	vascular evaluation		solid	<=4 mm	0	0	1	0	0	0	0	0	0	0	0	0	0	0		0	0	0
2008-09	65-74	1-3	0	1	1	0	1	0	0	0	0	0	0	0	0	0	intermediate	1	white	1	1	middle tertile	former smoker	incidental	vascular evaluation		solid	4-6 mm	0	0	0	0	0	0	0	0	0	0	0	0	0	0		0	0	0
2008-09	65-74	1-3	0	0	0	1	1	0	0	0	0	0	0	0	0	0	intermediate	0	black	0	1	middle tertile	current smoker	symptom-detected			solid	<=4 mm	0	1	0	1	0	1	1	0	1	1	0	0	0	0		0	0	1	non cancer death
2013-14	65-74	0	0	0	0	0	0	0	0	0	0	0	0	0	0	0	favorable	1	white	1	1	hghest tertile	former smoker	incidental	abd CT		solid	4-6 mm	0	0	1	0	0
2013-14	65-74	1-3	0	0	0	0	0	1	0	0	0	0	0	0	0	0	intermediate	1	white	1	0	middle tertile	former smoker	incidental	TAVR		groundglass	<=4 mm	0	0	1	0	1
2013-14	65-74	0	0	0	0	0	0	0	0	0	0	0	0	0	0	0	favorable	1	white	1	0	middle tertile	current smoker	incidental	abd CT		solid	>6-8 mm	0	0	1	0	0
2008-09	65-74	0	0	0	0	0	0	0	0	0	0	0	0	0	0	0	favorable	1		0	1	middle tertile	former smoker	symptom-detected			solid	>8 mm	0	0	0	1	0	1	0	1	1	0	0	1	0	0	none	1	0	1	lung ca death
2008-09	75-84	1-3	0	0	0	0	1	1	0	0	0	0	0	0	0	0	intermediate	1	white	0	1	lowest tertile	former smoker	symptom-detected			solid	<=4 mm	0	0	0	0	0	1	0	0	0	0	0	0	0	0		0	0	1	non cancer death
2013-14	65-74	1-3	1	0	1	0	0	0	0	0	0	0	0	0	0	0	intermediate	1	white	0			current smoker	incidental	TAVR		solid	>8 mm	0	0	0	0	0
2008-09	65-74	>=4	0	1	1	0	1	0	1	0	0	0	0	0	0	0	limited	1	white	0			former smoker	incidental	vascular evaluation		groundglass	4-6 mm	0	1	1	1	0	0	0	0	0	0	0	0	0	0		0	0	1	non cancer death
2013-14	65-74	0	0	0	0	0	0	0	0	0	0	0	0	0	0	0	favorable	1	white	0	1	middle tertile	never smoker	incidental	cardiac evaluation		groundglass	4-6 mm	0	0	1	0	1
2008-09	75-84	1-3	1	0	0	1	0	0	0	0	0	0	0	0	0	0	intermediate	1	white	0	1	middle tertile	former smoker	symptom-detected			solid	<=4 mm	0	0	1	0	1	1	0	0	0	0	0	0	0	0		0	0	0	non cancer death
2008-09	65-74	1-3	0	1	0	0	0	0	0	0	0	0	0	0	0	0	intermediate	1	black	0	1	lowest tertile	former smoker	incidental	vascular evaluation		solid	<=4 mm	0	0	0	0	0	0	1	0	1	1	0	0	0	0		0	0	0
2013-14	75-84	0	0	0	0	0	0	0	0	0	0	0	0	0	0	0	intermediate	1	white	0	1	lowest tertile	former smoker	symptom-detected			mixed	<=4 mm	0	0	0	1	1
2013-14	65-74	0	0	0	0	0	0	0	0	0	0	0	0	0	0	0	favorable	1	white	0	0	hghest tertile	never smoker	symptom-detected			solid	<=4 mm	0	1	1	0	0
2008-09	75-84	0	0	0	0	0	0	0	0	0	0	0	0	0	0	0	intermediate	1	black	0	0	middle tertile	former smoker	incidental	other		solid	>8 mm	0	1	0	0	0	0	0	1	1	0	0	1	0	0	none	1	0	1	lung ca death
2013-14	75-84	0	0	0	0	0	0	0	0	0	0	0	0	0	0	0	intermediate	1	black	0	1	middle tertile	former smoker	symptom-detected			solid	>8 mm	0	1	0	0	0
2013-14	75-84	1-3	1	0	0	0	0	1	0	0	0	0	0	0	0	0	intermediate	1	white	0	0	middle tertile	current smoker	symptom-detected			solid	>8 mm	0	1	1	0	0
2013-14	75-84	0	0	0	0	0	0	0	0	0	0	0	0	0	0	0	intermediate	1	black	1	1	middle tertile	former smoker	symptom-detected			solid	>8 mm	1	1	1	1	0
2008-09	75-84	0	0	0	0	0	0	0	0	0	0	0	0	0	0	0	intermediate	1	black	0	1	hghest tertile	former smoker	symptom-detected			solid	>8 mm	1	1	0	0	0	1	1	1	1	1	1	0	0	1	none	1	0	1	lung ca death
2013-14	65-74	0	0	0	0	0	0	0	0	0	0	0	0	0	0	0	favorable	1	white	0	0	hghest tertile	never smoker	incidental	cardiac evaluation		solid	<=4 mm	0	0	0	0	0
2013-14	65-74	1-3	1	0	0	0	0	1	0	0	0	0	0	0	0	0	intermediate	1	white	1	1	middle tertile	former smoker	screen-detected		VA-related screening	solid	4-6 mm	0	0	0	0	0
2008-09	65-74	1-3	1	0	1	0	0	0	0	0	0	0	0	0	0	0	intermediate	1	white	0	1	middle tertile	current smoker	symptom-detected			solid	>8 mm	1	1	0	1	0	1	1	1	1	1	0	0	1	0	none	1	0	1	lung ca death
2013-14	65-74	1-3	0	1	0	0	0	0	0	0	0	0	0	0	0	0	intermediate	1	other	1	1	lowest tertile	never smoker	incidental	vascular evaluation		solid	4-6 mm	0	1	1	1	0
2013-14	65-74	1-3	1	0	1	0	0	0	0	0	0	0	0	0	0	0	intermediate	1	black	0	1	lowest tertile	former smoker	screen-detected		lung ca screening	solid	4-6 mm	1	0	1	0	0
2008-09	75-84	0	0	0	0	0	0	0	0	0	0	0	0	0	0	0	intermediate	1	white	1	1	lowest tertile	never smoker	symptom-detected			solid	<=4 mm	0	1	1	0	0	1	0	0	0	0	0	0	0	0		0	0	1	non cancer death
2013-14	75-84	1-3	0	1	0	0	0	0	0	0	0	0	0	0	0	0	intermediate	1	white	0	1	middle tertile	former smoker	symptom-detected			mixed	>6-8 mm	0	1	1	0	1
2013-14	75-84	0	0	0	0	0	0	0	0	0	0	0	0	0	0	0	intermediate	0	white	0	1	hghest tertile	former smoker	symptom-detected			solid	<=4 mm	0	1	1	0	1
2013-14	75-84	1-3	1	1	0	0	0	0	0	0	0	0	0	0	0	0	intermediate	1	black	0	0	middle tertile	former smoker	symptom-detected			solid	<=4 mm	0	0	1	0	1
2013-14	65-74	1-3	1	0	0	0	0	0	0	0	0	0	0	0	0	0	intermediate	1	white	0	0	hghest tertile	former smoker	screen-detected		lung ca screening	solid	<=4 mm	0	0	1	0	0
2013-14	65-74	1-3	0	1	0	0	0	0	0	0	0	0	0	0	0	0	intermediate	1	white	0	1	lowest tertile	former smoker	incidental	peri-operative		mixed	<=4 mm	0	0	1	0	1
2008-09	>=85	1-3	1	0	0	0	0	0	0	0	0	0	0	0	0	0	limited	1	white	1	1	lowest tertile	former smoker	symptom-detected			solid	4-6 mm	0	0	1	0	0	1	0	0	0	0	0	0	0	0		0	0	1	non cancer death
2013-14	65-74	0	0	0	0	0	0	0	0	0	0	0	0	0	0	0	favorable	1	white	1	0	middle tertile	former smoker	symptom-detected			solid	4-6 mm	0	0	1	0	1
2008-09	65-74	0	0	0	0	0	0	0	0	0	0	0	0	0	0	0	favorable	1	black	0	0	hghest tertile	current smoker	symptom-detected			solid	<=4 mm	0	0	1	0	0	1	0	0	0	0	0	0	0	0		0	1	0
2008-09	65-74	0	0	0	0	0	0	0	0	0	0	0	0	0	0	0	favorable	1	white	0	1	lowest tertile	current smoker	symptom-detected			solid	<=4 mm	0	1	0	0	0	1	0	0	0	0	0	0	0	0		0	0	0
2013-14	65-74	0	0	0	0	0	0	0	0	0	0	0	0	0	0	0	favorable	1	white	0	1	middle tertile	current smoker	screen-detected		lung ca screening	solid	<=4 mm	0	0	1	0	0
2013-14	65-74	0	0	0	0	0	0	0	0	0	0	0	0	0	0	0	favorable	1	white	0	0	hghest tertile	never smoker	incidental	vascular evaluation		solid	<=4 mm	0	0	1	0	0
2008-09	75-84	>=4	0	1	0	1	0	1	0	0	0	0	0	0	0	0	limited	1	white	0	0	hghest tertile	former smoker	symptom-detected			solid	>8 mm	0	0	0	1	0	1	0	1	1	0	0	1	0	0	none	1	0	1	lung ca death
2013-14	65-74	>=4	1	1	0	0	0	0	0	0	0	0	0	0	0	0	limited	1	white	0	1	middle tertile	former smoker	incidental	vascular evaluation		mixed	<=4 mm	0	1	1	0	0
2008-09	65-74	0	0	0	0	0	0	0	0	0	0	0	0	0	0	0	favorable	1	white	1	1	middle tertile	former smoker	screen-detected		VA-related screening	solid	<=4 mm	0	0	0	0	0	0	1	0	1	1	0	0	0	0		0	0	0	non cancer death
2013-14	75-84	1-3	1	0	0	0	0	0	0	0	0	0	0	0	0	0	intermediate	1	black	0	1	lowest tertile	current smoker	symptom-detected			solid	<=4 mm	0	1	1	0	0
2013-14	75-84	1-3	0	0	0	0	0	0	1	0	0	0	0	0	0	0	intermediate	1	white	1	1	lowest tertile	former smoker	incidental	abd CT		solid	4-6 mm	0	0	1	0	0
2008-09	75-84	1-3	0	1	0	1	0	0	0	0	0	0	0	0	0	0	intermediate	1	white	0	1	middle tertile	never smoker	symptom-detected			mixed	4-6 mm	0	0	1	0	0	1	1	0	1	1	0	0	0	0		0	0	0	non cancer death
2013-14	65-74	1-3	1	0	0	0	0	0	0	0	0	0	0	0	0	0	intermediate	1	white	0	1	lowest tertile	current smoker	screen-detected		lung ca screening	solid	<=4 mm	0	1	1	0	0
2013-14	65-74	>=4	1	0	0	1	0	1	0	0	0	0	0	0	0	0	limited	1	white	1	0	hghest tertile	former smoker	incidental	vascular evaluation		solid	>6-8 mm	0	0	0	0	0
2008-09	65-74	0	0	0	0	0	0	0	0	0	0	0	0	0	0	0	favorable	1	black	0	1	lowest tertile	former smoker	incidental	vascular evaluation		solid	>8 mm	0	0	0	1	0	0	1	1	1	0	1	1	0	0	none	1	0	1	lung ca death
2013-14	75-84	0	0	0	0	0	0	0	0	0	0	0	0	0	0	0	intermediate	1	white	0	1	middle tertile	current smoker	incidental	vascular evaluation		solid	<=4 mm	0	1	0	0	0
2008-09	65-74	0	0	0	0	0	0	0	0	0	0	0	0	0	0	0	favorable	1	white	0	1	lowest tertile	never smoker	symptom-detected			solid	>6-8 mm	1	0	1	0	0	1	1	0	1	1	0	0	0	0		0	0	0
2013-14	65-74	0	0	0	0	0	0	0	0	0	0	0	0	0	0	0	favorable	1	white	0	0	hghest tertile	never smoker	incidental	vascular evaluation		solid	4-6 mm	0	0	1	0	1
2013-14	>=85	0	0	0	0	0	0	0	0	0	0	0	0	0	0	0	intermediate	1	white	1	1	lowest tertile	former smoker	symptom-detected			solid	<=4 mm	0	0	1	0	0
2013-14	65-74	1-3	1	0	0	0	0	0	0	0	0	0	0	0	0	0	intermediate	1	white	0	1	middle tertile	former smoker	incidental	vascular evaluation		solid	>6-8 mm	0	0	1	0	0
2013-14	65-74	0	0	0	0	0	0	0	0	0	0	0	0	0	0	0	favorable	1	white	0	1	lowest tertile	former smoker	screen-detected		lung ca screening	solid	<=4 mm	0	1	1	0	0
2008-09	65-74	0	0	0	0	0	0	0	0	0	0	0	0	0	0	0	favorable	1	white	0	1	lowest tertile	current smoker	symptom-detected			solid	>8 mm	0	1	0	0	0	1	1	0	1	1	0	0	0	0		0	0	0
2013-14	>=85	1-3	1	0	0	0	0	0	0	0	0	0	0	0	0	0	limited	1	other	0	1	lowest tertile	former smoker	symptom-detected			solid	<=4 mm	0	0	1	0	1
2013-14	75-84	0	0	0	0	0	0	0	0	0	0	0	0	0	0	0	intermediate	1	white	1	1	lowest tertile	former smoker	incidental	abd CT		solid	>6-8 mm	0	1	0	0	0
2013-14	65-74	0	0	0	0	0	0	0	0	0	0	0	0	0	0	0	favorable	1	white	0			never smoker	incidental	abd CT		solid	<=4 mm	0	1	1	0	0
2008-09	75-84	1-3	1	0	0	0	0	0	0	0	0	0	0	0	0	0	intermediate	1	white	0	1	lowest tertile	former smoker	symptom-detected			solid	<=4 mm	0	0	1	0	0	1	1	0	1	1	0	0	0	0		0	0	0
2008-09	65-74	1-3	0	1	0	0	0	0	0	0	0	0	0	0	0	0	intermediate	1	other	1	1	lowest tertile	former smoker	incidental	peri-operative		solid	<=4 mm	0	0	1	0	0	0	0	0	0	0	0	0	0	0		0	0	0
2008-09	65-74	1-3	0	1	0	0	0	0	1	1	0	0	0	0	0	0	intermediate	1	white	0	0	middle tertile	former smoker	incidental	peri-operative		solid	<=4 mm	0	0	1	0	0	0	0	0	0	0	0	0	0	0		0	0	0
2008-09	65-74	0	0	0	0	0	0	0	0	0	0	0	0	0	0	0	favorable	1	white	0	0	middle tertile	former smoker	symptom-detected			mixed	>8 mm	0	0	0	0	0	1	1	1	1	1	1	0	1	1	none	1	0	1	unknown
2008-09	>=85	0	0	0	0	0	0	0	0	0	0	0	0	0	0	0	intermediate	0	white	0	1	lowest tertile	former smoker	symptom-detected			solid	>8 mm	1	0	0	0	0	1	0	0	0	0	0	0	0	0		0	1	1	cancer death (non lung)
2008-09	65-74	1-3	0	1	1	0	1	0	0	0	0	0	0	0	0	0	intermediate	1	white	1	1	lowest tertile	never smoker	symptom-detected			solid	>8 mm	0	0	0	0	0	1	0	1	1	0	0	1	0	1	none	1	0	1	lung ca death
2013-14	65-74	1-3	0	0	0	0	0	0	0	1	0	0	0	0	0	0	intermediate	1	white	1	1	hghest tertile	former smoker	incidental	abd CT		solid	4-6 mm	0	0	1	0	0
2008-09	75-84	1-3	0	0	0	0	1	0	0	0	0	0	0	0	0	0	intermediate	1	white	1	1	middle tertile	never smoker	incidental	vascular evaluation		solid	>6-8 mm	0	0	1	1	0	0	1	1	1	1	0	0	1	0	none	0	1	1	cancer death (non lung)
2008-09	75-84	0	0	0	0	0	0	0	0	0	0	0	0	0	0	0	intermediate	1	white	1	0	hghest tertile	former smoker	symptom-detected			groundglass	<=4 mm	0	1	1	0	0	1	1	0	1	1	0	0	0	0		0	0	0	non cancer death
2013-14	65-74	1-3	1	0	0	0	0	0	0	0	0	0	0	0	0	0	intermediate	1	white	0	1	middle tertile	former smoker	screen-detected		lung ca screening	solid	<=4 mm	0	0	1	0	0
2013-14	65-74	0	0	0	0	0	0	0	0	0	0	0	0	0	0	0	favorable	1	white	0	0	hghest tertile	never smoker	incidental	abd CT		solid	<=4 mm	0	0	0	0	0
2008-09	65-74	0	0	0	0	0	0	0	0	0	0	0	0	0	0	0	favorable	1	white	1	1	middle tertile	former smoker	symptom-detected			solid	<=4 mm	0	0	0	0	0	1	0	0	0	0	0	0	0	0		0	0	0
2008-09	65-74	0	0	0	0	0	0	0	0	0	0	0	0	0	0	0	favorable	1	white	0	1	hghest tertile	former smoker	incidental	other		solid	<=4 mm	0	0	1	0	0	0	0	0	0	0	0	0	0	0		0	0	0
2008-09	>=85	1-3	1	0	0	0	0	0	0	0	0	0	0	0	0	0	limited	1	white	1	1	lowest tertile	former smoker	incidental	other		solid	<=4 mm	0	0	0	0	0	0	0	0	0	0	0	0	0	0		0	0	1	non cancer death
2013-14	65-74	0	0	0	0	0	0	0	0	0	0	0	0	0	0	0	favorable	1	white	0	1	hghest tertile	former smoker	symptom-detected			solid	>6-8 mm	0	0	1	0	0
2013-14	65-74	1-3	1	0	0	0	0	0	0	0	0	0	0	0	0	0	intermediate	1	white	0	1	hghest tertile	current smoker	incidental	other		mixed	>8 mm	1	0	1	1	0
2013-14	75-84	1-3	0	0	0	0	0	1	0	0	0	0	0	0	0	0	intermediate	1	white	0	0	middle tertile	current smoker	symptom-detected			mixed	<=4 mm	0	1	1	0	0
2013-14	65-74	>=4	0	1	1	0	0	1	1	1	0	0	0	0	0	0	limited	1	white	0	1	middle tertile	current smoker	symptom-detected			solid	4-6 mm	0	0	0	0	0
2013-14	65-74	1-3	1	0	0	0	0	0	1	0	0	0	0	0	0	0	intermediate	1	white	0	1	lowest tertile	current smoker	incidental	abd CT		solid	4-6 mm	0	0	1	0	0
2008-09	65-74	0	0	0	0	0	0	0	0	0	0	0	0	0	0	0	favorable	1	white	1	1	lowest tertile	former smoker	symptom-detected			solid	>8 mm	0	0	1	0	1	1	0	0	0	0	0	0	0	0		0	0	0
2008-09	75-84	0	0	0	0	0	0	0	0	0	0	0	0	0	0	0	intermediate	1	white	1	0	middle tertile	former smoker	symptom-detected			mixed	>8 mm	0	1	1	0	0	1	1	1	1	1	0	0	1	0	none	1	0	0	lung ca death
2013-14	65-74	0	0	0	0	0	0	0	0	0	0	0	0	0	0	0	favorable	1	white	1	0	hghest tertile	former smoker	incidental	peri-operative		solid	<=4 mm	0	1	0	0	0
2008-09	>=85	0	0	0	0	0	0	0	0	0	0	0	0	0	0	0	intermediate	1	white	1	1	lowest tertile	former smoker	symptom-detected			solid	4-6 mm	0	0	0	0	0	1	0	0	0	0	0	0	0	0		0	0	0
2013-14	>=85	1-3	1	1	0	0	0	0	0	0	0	0	0	0	0	0	limited	1	white	1	0	hghest tertile	former smoker	symptom-detected			solid	>6-8 mm	0	0	1	0	0
2013-14	>=85	1-3	1	0	1	0	0	0	0	0	0	0	0	1	0	0	limited	1	black	0	1	hghest tertile	former smoker	incidental	vascular evaluation		solid	4-6 mm	0	0	0	0	0
2013-14	65-74	0	0	0	0	0	0	0	0	0	0	0	0	0	0	0	favorable	1	white	0	1	lowest tertile	former smoker	incidental	other		solid	<=4 mm	0	0	0	0	0
2013-14	65-74	1-3	0	0	1	0	0	0	0	0	0	0	0	0	0	0	intermediate	1	white	0	1	middle tertile	former smoker	incidental	peri-operative		groundglass	<=4 mm	0	0	1	0	1
2008-09	75-84	0	0	0	0	0	0	0	0	0	0	0	0	0	0	0	intermediate	1	white	0	1	lowest tertile	former smoker	symptom-detected			solid	4-6 mm	0	0	0	0	0	1	0	0	0	0	0	0	0	0		0	0	0
2008-09	75-84	0	0	0	0	0	0	0	0	0	0	0	0	0	0	0	intermediate	1	white	0	1	hghest tertile	never smoker	incidental	other		solid	4-6 mm	0	1	1	0	0	0	1	0	1	1	0	0	0	0		0	0	0
2013-14	65-74	0	0	0	0	0	0	0	0	0	0	0	0	0	0	0	favorable	1		0	1	lowest tertile	former smoker	screen-detected		VA-related screening	solid	<=4 mm	0	1	1	0	0
2013-14	65-74	0	0	0	0	0	0	0	0	0	0	0	0	0	0	0	favorable	1	white	0	1	middle tertile	current smoker	symptom-detected			solid	>8 mm	1	1	1	1	0
2013-14	>=85	1-3	1	1	0	0	0	0	0	0	0	0	0	0	0	0	limited	1	white	1	1	middle tertile	never smoker	incidental	other		solid	>8 mm	0	0	0	0	0
2008-09	75-84	0	0	0	0	0	0	0	0	0	0	0	0	0	0	0	intermediate	1	black	0	1	middle tertile	current smoker	symptom-detected			solid	>8 mm	0	1	1	1	0	1	1	1	1	0	1	1	1	0	none	1	0	0
2013-14	75-84	1-3	0	0	1	0	1	0	0	0	0	0	0	0	0	0	intermediate	1	black	0	0	middle tertile	former smoker	symptom-detected			solid	<=4 mm	0	0	1	0	0
2008-09	65-74	0	0	0	0	0	0	0	0	0	0	0	0	0	0	0	favorable	1	white	0	1	middle tertile	never smoker	incidental	peri-operative		solid	4-6 mm	0	0	1	0	0	0	0	0	0	0	0	0	0	0		0	0	0	non cancer death
2013-14	75-84	>=4	1	0	0	1	1	1	0	0	0	0	0	0	0	0	limited	1	white	1	0	hghest tertile	current smoker	symptom-detected			solid	4-6 mm	0	1	0	0	0
2013-14	65-74	>=4	1	1	1	0	0	0	0	1	0	1	0	0	0	0	limited	1	white	1	1	lowest tertile	current smoker	incidental	vascular evaluation		mixed	<=4 mm	0	1	0	0	0
2008-09	75-84	1-3	1	0	0	0	0	0	0	0	0	0	0	0	0	0	intermediate	1	white	1	1	lowest tertile	former smoker	incidental	peri-operative		solid	<=4 mm	0	1	1	1	1	0	1	0	1	1	0	0	0	0		0	0	0
2008-09	65-74	1-3	0	0	1	0	1	0	1	0	0	0	0	0	0	0	intermediate	1	white	0	0	middle tertile	former smoker	incidental	peri-operative		solid	<=4 mm	0	0	0	0	0	0	0	0	0	0	0	0	0	0		0	0	0
2013-14	65-74	0	0	0	0	0	0	0	0	0	0	0	0	0	0	0	favorable	1	white	0	1	lowest tertile	former smoker	symptom-detected			mixed	>8 mm	1	1	1	1	0
2008-09	75-84	1-3	0	0	0	0	0	1	0	0	0	0	0	0	0	0	intermediate	1	white	0	1	lowest tertile	former smoker	incidental	vascular evaluation		solid	>8 mm	0	0	0	0	0	0	0	0	0	0	0	0	0	0		0	1	1	cancer death (non lung)
2008-09	65-74	0	0	0	0	0	0	0	0	0	0	0	0	0	0	0	favorable	1	white	1	0	hghest tertile	current smoker	incidental	peri-operative		solid	4-6 mm	0	0	1	0	0	0	1	1	1	1	1	1	0	0	none	1	0	0	lung ca death
2013-14	75-84	0	0	0	0	0	0	0	0	0	0	0	0	0	0	0	intermediate	1	white	1	1	hghest tertile	never smoker	incidental	peri-operative		solid	<=4 mm	0	0	0	0	0
2013-14	65-74	0	0	0	0	0	0	0	0	0	0	0	0	0	0	0	favorable	1	white	0	1	middle tertile	former smoker	symptom-detected			solid	>6-8 mm	0	0	0	0	0
2008-09	75-84	1-3	0	0	0	1	0	1	0	0	0	0	0	0	0	0	intermediate	1	white	0	1	lowest tertile	never smoker	incidental	vascular evaluation		solid	4-6 mm	0	0	0	0	0	0	0	0	0	0	0	0	0	0		0	0	0
2013-14	65-74	0	0	0	0	0	0	0	0	0	0	0	0	0	0	0	favorable	1	black	0	0	hghest tertile	never smoker	incidental	peri-operative		solid	<=4 mm	0	1	1	0	0
2008-09	65-74	0	0	0	0	0	0	0	0	0	0	0	0	0	0	0	favorable	1	white	1	1	middle tertile	former smoker	symptom-detected			solid	>8 mm	0	0	0	0	0	1	1	0	1	1	0	0	0	0		0	0	0
2013-14	65-74	1-3	1	1	1	0	0	0	0	0	0	0	0	0	0	0	intermediate	1	white	0			former smoker	symptom-detected			groundglass	<=4 mm	0	0	1	1	1
2013-14	75-84	1-3	1	0	0	0	0	0	0	0	0	0	0	0	0	0	intermediate	0	white	0	1	middle tertile	never smoker	symptom-detected			mixed	<=4 mm	0	0	1	0	1
2013-14	>=85	1-3	0	0	1	0	0	0	0	0	0	0	0	0	0	0	limited	0	white	1	1	lowest tertile	former smoker	symptom-detected			solid	<=4 mm	0	1	1	0	0
2008-09	65-74	0	0	0	0	0	0	0	0	0	0	0	0	0	0	0	favorable	1	white	0			former smoker	incidental	vascular evaluation		solid	>6-8 mm	0	0	0	0	0	0	1	1	1	1	1	0	0	1	none	1	0	0
2013-14	65-74	1-3	0	0	1	0	0	0	1	0	0	0	0	0	0	0	intermediate	1	black	0	1	hghest tertile	former smoker	incidental	peri-operative		solid	<=4 mm	0	1	0	0	0
2013-14	75-84	0	0	0	0	0	0	0	0	0	0	0	0	0	0	0	intermediate	1	black	0	1	hghest tertile	never smoker	incidental	abd CT		solid	<=4 mm	0	0	0	0	0
2013-14	75-84	0	0	0	0	0	0	0	0	0	0	0	0	0	0	0	intermediate	1	white	0	0	hghest tertile	former smoker	incidental	peri-operative		mixed	<=4 mm	0	1	1	0	0
2013-14	65-74	>=4	0	0	0	0	0	0	0	0	0	0	0	0	0	1	limited	1	white	0	1	middle tertile	former smoker	symptom-detected			mixed	>8 mm	0	0	1	0	0
2008-09	>=85	1-3	0	0	0	1	0	0	0	0	0	0	0	0	0	0	limited	1	black	0	1	middle tertile	never smoker	incidental	other		solid	<=4 mm	0	1	1	0	1	0	1	0	1	1	0	0	0	0		0	0	1	unknown
2013-14	65-74	0	0	0	0	0	0	0	0	0	0	0	0	0	0	0	favorable	1	white	1	0	hghest tertile	never smoker	incidental	TAVR		solid	<=4 mm	0	1	1	0	0
2008-09	>=85	0	0	0	0	0	0	0	0	0	0	0	0	0	0	0	intermediate	1	black	0	1	lowest tertile	former smoker	symptom-detected			solid	4-6 mm	0	0	0	0	0	1	1	0	1	1	0	0	0	0		0	0	0
2013-14	65-74	>=4	0	1	0	1	1	1	0	0	0	0	0	1	0	0	limited	1	black	1	0	hghest tertile	former smoker	incidental	peri-operative		mixed	<=4 mm	0	0	0	0	0
2013-14	75-84	0	0	0	0	0	0	0	0	0	0	0	0	0	0	0	intermediate	1	black	0	1	middle tertile	former smoker	symptom-detected			mixed	<=4 mm	0	0	1	0	1
2008-09	75-84	1-3	1	0	0	0	0	0	0	0	0	0	0	0	0	0	intermediate	1	white	1	0	hghest tertile	former smoker	symptom-detected			solid	<=4 mm	0	0	1	0	0	1	0	0	0	0	0	0	0	0		0	0	0
2013-14	65-74	>=4	0	1	1	1	0	0	0	0	0	0	0	0	0	0	limited	0	black	0	1	middle tertile	current smoker	incidental	abd CT		solid	4-6 mm	1	0	1	0	0
2013-14	65-74	0	0	0	0	0	0	0	0	0	0	0	0	0	0	0	favorable	1	white	1	1	middle tertile	never smoker	screen-detected		VA-related screening	solid	4-6 mm	0	0	0	0	0
2008-09	65-74	1-3	0	0	0	1	0	0	0	0	0	0	0	0	0	0	intermediate	1	black	0	1	middle tertile	current smoker	incidental	vascular evaluation		groundglass	<=4 mm	0	1	0	0	0	0	0	0	0	0	0	0	0	0		0	0	0
2013-14	65-74	0	0	0	0	0	0	0	0	0	0	0	0	0	0	0	favorable	1					never smoker	symptom-detected			solid	<=4 mm	0	0	1	1	1
2013-14	65-74	0	0	0	0	0	0	0	0	0	0	0	0	0	0	0	favorable	1	black	0	0	hghest tertile	former smoker	incidental	TAVR		solid	<=4 mm	0	0	0	0	0
2008-09	75-84	1-3	0	1	0	0	0	0	0	0	0	0	0	0	0	0	intermediate	1	white	1	1	lowest tertile	former smoker	symptom-detected			mixed	<=4 mm	0	0	1	0	1	1	1	0	1	1	0	0	0	0		0	0	0	non cancer death
2008-09	>=85	0	0	0	0	0	0	0	0	0	0	0	0	0	0	0	intermediate	1	black	1	1	middle tertile	former smoker	symptom-detected			groundglass	<=4 mm	0	0	1	0	0	1	0	0	0	0	0	0	0	0		0	0	1	non cancer death
2013-14	75-84	1-3	1	0	0	0	0	0	0	0	0	0	0	0	0	0	intermediate	1	white	0	1	lowest tertile	current smoker	incidental	vascular evaluation		solid	4-6 mm	0	0	0	0	0
2013-14	75-84	0	0	0	0	0	0	0	0	0	0	0	0	0	0	0	intermediate	1	white	1	0	hghest tertile	former smoker	incidental	peri-operative		solid	<=4 mm	0	0	1	0	0
2013-14	>=85	1-3	0	1	0	0	0	0	0	0	0	0	0	0	0	0	limited	1	white	1	1	middle tertile	current smoker	incidental	TAVR		solid	>6-8 mm	0	0	1	0	0
2008-09	>=85	1-3	0	1	0	0	0	0	0	0	0	0	0	0	0	0	limited	1	other	1	1	lowest tertile	former smoker	incidental	vascular evaluation		solid	>8 mm	0	0	0	1	0	0	1	1	1	1	0	1	0	0	none	1	0	1	lung ca death
2008-09	65-74	1-3	0	0	0	1	0	0	0	0	0	0	0	0	0	0	intermediate	1	black	0	1	lowest tertile	current smoker	symptom-detected			solid	<=4 mm	0	0	1	0	1	1	1	0	1	1	0	0	0	0		0	0	0	non cancer death
2013-14	65-74	1-3	1	0	0	0	0	0	0	0	0	0	0	0	0	0	intermediate	1	white	1	1	middle tertile	former smoker	screen-detected		VA-related screening	solid	4-6 mm	0	0	0	0	0
2013-14	65-74	1-3	1	0	0	0	0	0	0	0	0	0	0	0	0	0	intermediate	1	white	1			former smoker	incidental	cardiac evaluation		mixed	4-6 mm	0	0	1	0	0
2013-14	65-74	0	0	0	0	0	0	0	0	0	0	0	0	0	0	0	favorable	1	white	0	1	hghest tertile	never smoker	symptom-detected			solid	>6-8 mm	0	1	1	0	1
2013-14	65-74	0	0	0	0	0	0	0	0	0	0	0	0	0	0	0	favorable	1	white	0	1	lowest tertile	former smoker	screen-detected		lung ca screening	solid	>6-8 mm	0	1	0	0	0
2013-14	75-84	>=4	0	0	0	1	0	1	0	0	0	0	1	0	0	0	limited	1	white	0	0	hghest tertile	former smoker	incidental	TAVR		solid	4-6 mm	0	1	1	0	0
2008-09	65-74	1-3	1	0	0	0	1	1	0	0	0	0	0	0	0	0	intermediate	1	white	1	0	hghest tertile	current smoker	incidental	other		solid	<=4 mm	0	0	1	1	0	0	1	0	1	1	0	0	0	0		0	0	1	non cancer death
2013-14	65-74	1-3	1	0	0	0	0	0	0	0	0	0	0	0	0	0	intermediate	1		0	0	hghest tertile	current smoker	symptom-detected			solid	>6-8 mm	0	0	1	0	0
2013-14	>=85	1-3	0	1	0	0	0	0	0	0	0	0	0	0	0	0	limited	0	black	0	1	middle tertile	former smoker	incidental	vascular evaluation		solid	>6-8 mm	0	0	0	0	0
2008-09	75-84	1-3	0	0	0	0	1	0	0	0	0	0	0	0	0	0	intermediate	1	black	0	0	hghest tertile	former smoker	symptom-detected			solid	<=4 mm	0	0	1	0	0	1	0	0	0	0	0	0	0	0		0	0	1	non cancer death
2008-09	>=85	0	0	0	0	0	0	0	0	0	0	0	0	0	0	0	intermediate	1	black	1	1	lowest tertile	former smoker	symptom-detected			solid	<=4 mm	0	0	1	0	0	1	1	0	1	1	0	0	0	0		0	0	1	non cancer death
2008-09	75-84	0	0	0	0	0	0	0	0	0	0	0	0	0	0	0	intermediate	1	black	1	0	hghest tertile	former smoker	symptom-detected			solid	<=4 mm	0	1	1	0	0	1	0	0	0	0	0	0	0	0		0	0	0
2013-14	75-84	1-3	0	1	0	0	0	0	1	0	0	0	0	0	0	0	intermediate	1	black	0	0	hghest tertile	former smoker	symptom-detected			solid	>8 mm	1	0	1	0	0
2013-14	75-84	1-3	1	0	0	0	0	0	0	0	0	0	0	0	0	0	intermediate	1	white	0	0	middle tertile	current smoker	incidental	abd CT		solid	>6-8 mm	0	0	1	0	0
2008-09	65-74	0	0	0	0	0	0	0	0	0	0	0	0	0	0	0	favorable	1	white	1	1	lowest tertile	never smoker	incidental	other		solid	>8 mm	0	0	0	1	0	0	1	0	1	1	0	0	0	0		0	0	0
2013-14	65-74	1-3	1	0	0	0	0	0	0	0	0	0	0	0	0	0	intermediate	0	white	0	0	middle tertile	former smoker	symptom-detected			solid	<=4 mm	0	1	1	0	0
2013-14	75-84	0	0	0	0	0	0	0	0	0	0	0	0	0	0	0	intermediate	1	black	1	1	hghest tertile	former smoker	incidental	TAVR		solid	4-6 mm	0	0	1	0	0
2013-14	65-74	0	0	0	0	0	0	0	0	0	0	0	0	0	0	0	favorable	1	white	0	1	hghest tertile	former smoker	symptom-detected			solid	>8 mm	0	1	1	1	0
2013-14	65-74	1-3	1	0	0	0	0	1	0	0	0	0	0	0	0	0	intermediate	1	white	0	0	hghest tertile	never smoker	incidental	vascular evaluation		solid	<=4 mm	0	1	1	0	0
2008-09	75-84	0	0	0	0	0	0	0	0	0	0	0	0	0	0	0	intermediate	1	black	0	1	middle tertile	former smoker	symptom-detected			solid	4-6 mm	0	0	1	0	0	1	1	0	1	1	0	0	0	0		0	1	1	cancer death (non lung)
2008-09	75-84	1-3	0	0	0	0	0	0	0	0	0	0	0	1	0	0	intermediate	1	black	1	1	lowest tertile	former smoker	symptom-detected			solid	<=4 mm	0	1	1	1	1	1	0	0	0	0	0	0	0	0		0	0	1	non cancer death
2013-14	65-74	1-3	0	1	0	0	0	0	0	0	0	0	0	0	0	0	intermediate	1	white	1	1	middle tertile	current smoker	screen-detected		lung ca screening	solid	<=4 mm	0	1	1	0	0
2008-09	65-74	>=4	1	1	1	1	0	0	1	0	0	0	0	0	0	0	limited	1	white	0	0	middle tertile	former smoker	incidental	other		solid	<=4 mm	0	0	0	0	0	0	0	0	0	0	0	0	0	0		0	0	1	non cancer death
2013-14	>=85	0	0	0	0	0	0	0	0	0	0	0	0	0	0	0	intermediate	1	black	1	1	middle tertile	never smoker	symptom-detected			solid	<=4 mm	0	1	1	0	1
2008-09	65-74	0	0	0	0	0	0	0	0	0	0	0	0	0	0	0	favorable	1	black	0	1	lowest tertile	current smoker	symptom-detected			solid	>8 mm	1	1	0	0	0	1	1	1	1	1	1	0	0	1	none	1	0	0	lung ca death
2013-14	65-74	0	0	0	0	0	0	0	0	0	0	0	0	0	0	0	favorable	1		0	1	lowest tertile	current smoker	symptom-detected			solid	>8 mm	0	0	0	0	0
2008-09	>=85	0	0	0	0	0	0	0	0	0	0	0	0	0	0	0	intermediate	1	white	0	1	middle tertile	former smoker	symptom-detected			solid	<=4 mm	0	0	0	0	0	1	1	0	1	1	0	0	0	0		0	0	1	non cancer death
2013-14	>=85	1-3	0	0	0	0	0	0	1	0	0	0	0	0	0	0	limited	1	white	1	0	middle tertile	never smoker	incidental	TAVR		solid	>6-8 mm	1	0	1	0	0
2013-14	75-84	1-3	0	0	0	0	0	1	0	0	0	0	0	0	0	0	intermediate	1	white	1	0	hghest tertile	current smoker	incidental	TAVR		solid	4-6 mm	0	0	0	0	0
2008-09	65-74	0	0	0	0	0	0	0	0	0	0	0	0	0	0	0	favorable	1	black	0	1	middle tertile	former smoker	symptom-detected			solid	4-6 mm	0	0	1	0	0	1	1	0	1	1	0	0	0	0		0	0	0
2013-14	65-74	0	0	0	0	0	0	0	0	0	0	0	0	0	0	0	favorable	1	black	0	1	lowest tertile	never smoker	incidental	vascular evaluation		solid	<=4 mm	0	1	0	0	0
2008-09	75-84	1-3	0	0	0	0	0	1	0	0	0	0	0	0	0	0	intermediate	1	black	0	1	middle tertile	former smoker	symptom-detected			solid	>8 mm	0	1	0	0	0	1	1	1	1	1	0	1	0	0	none	0	1	1	cancer death (non lung)
2008-09	65-74	0	0	0	0	0	0	0	0	0	0	0	0	0	0	0	favorable	1	black	1	1	lowest tertile	current smoker	symptom-detected			solid	4-6 mm	0	0	0	0	0	1	1	1	1	1	0	0	0	1	none	1	0	0
2008-09	65-74	0	0	0	0	0	0	0	0	0	0	0	0	0	0	0	favorable	1	white	0	0	hghest tertile	former smoker	incidental	cardiac evaluation		solid	<=4 mm	0	1	0	0	0	0	1	0	1	1	0	0	0	0		0	0	0	non cancer death
2008-09	65-74	>=4	1	0	1	0	0	0	1	1	0	0	0	0	0	0	limited	1	white	0	0	hghest tertile	former smoker	incidental	peri-operative		solid	<=4 mm	0	1	0	0	0	0	0	0	0	0	0	0	0	0		0	0	1	non cancer death
2013-14	>=85	0	0	0	0	0	0	0	0	0	0	0	0	0	0	0	intermediate	1	white	1	1	hghest tertile	former smoker	incidental	vascular evaluation		solid	4-6 mm	0	1	1	0	0
2013-14	65-74	0	0	0	0	0	0	0	0	0	0	0	0	0	0	0	favorable	1	white	1	1	lowest tertile	former smoker	incidental	peri-operative		solid	<=4 mm	0	1	0	0	0
2008-09	>=85	1-3	1	0	0	0	0	0	1	0	0	0	0	0	0	0	limited	1	white	1	1	lowest tertile	former smoker	incidental	vascular evaluation		solid	>6-8 mm	0	1	0	0	0	0	1	1	1	1	0	0	0	1	aspiration	1	0	0
2013-14	75-84	1-3	1	0	0	0	0	1	1	0	0	0	0	0	0	0	intermediate	1	white	0	1	lowest tertile	former smoker	symptom-detected			solid	>8 mm	1	0	0	0	0
2013-14	65-74	0	0	0	0	0	0	0	0	0	0	0	0	0	0	0	favorable	1	white	1	1	lowest tertile	former smoker	incidental	peri-operative		solid	<=4 mm	0	0	1	0	0
2013-14	75-84	1-3	0	0	0	0	1	0	0	0	0	0	0	0	0	0	intermediate	1	white	1	0	hghest tertile	former smoker	symptom-detected			solid	4-6 mm	0	0	1	0	0
2008-09	65-74	0	0	0	0	0	0	0	0	0	0	0	0	0	0	0	favorable	1	white	0	0	hghest tertile	former smoker	incidental	abd CT		solid	4-6 mm	0	1	1	0	0	0	1	0	1	1	0	0	0	0		0	0	0
2008-09	75-84	1-3	1	0	0	0	0	1	0	0	0	0	0	0	0	0	intermediate	1	white		0	hghest tertile	current smoker	incidental	vascular evaluation		solid	>8 mm	0	0	0	0	0	0	1	1	1	1	1	1	0	0	none	1	0	1	unknown
2013-14	65-74	1-3	1	0	0	0	0	0	0	0	0	0	0	0	0	0	intermediate	1	white	1	0	hghest tertile	former smoker	symptom-detected			solid	<=4 mm	0	0	0	0	0
2008-09	75-84	>=4	1	1	0	1	0	0	0	0	0	0	0	0	0	0	limited	1	white	1	1	middle tertile	never smoker	incidental	peri-operative		solid	4-6 mm	0	1	1	1	0	0	0	0	0	0	0	0	0	0		0	0	1	unknown
2008-09	65-74	0	0	0	0	0	0	0	0	0	0	0	0	0	0	0	favorable	1	white	0	1	middle tertile	current smoker	symptom-detected			solid	>8 mm	0	1	0	1	0	1	0	1	1	0	0	0	1	0	none	1		1	lung ca death
2013-14	>=85	1-3	1	0	0	0	0	1	0	0	0	0	0	0	0	0	limited	1	white	0	1	middle tertile	former smoker	incidental	cardiac evaluation		solid	4-6 mm	0	0	1	0	0
2013-14	65-74	0	0	0	0	0	0	0	0	0	0	0	0	0	0	0	favorable	1	white	0	1	middle tertile	never smoker	incidental	other		solid	4-6 mm	0	0	1	1	0
2008-09	75-84	0	0	0	0	0	0	0	0	0	0	0	0	0	0	0	intermediate	1	white	0	1	hghest tertile	former smoker	incidental	peri-operative		solid	>8 mm	0	0	1	0	0	0	0	0	0	0	0	0	0	0		0	0	0
2013-14	65-74	0	0	0	0	0	0	0	0	0	0	0	0	0	0	0	favorable	1	black	0	1	middle tertile	former smoker	incidental	vascular evaluation		solid	<=4 mm	0	1	0	0	0
2013-14	65-74	1-3	0	0	0	1	0	0	0	0	0	0	0	0	0	0	intermediate	1	white	0			former smoker	screen-detected		lung ca screening	mixed	<=4 mm	0	0	1	0	0
2013-14	65-74	0	0	0	0	0	0	0	0	0	0	0	0	0	0	0	favorable	1	white	0	1	hghest tertile	former smoker	symptom-detected			solid	<=4 mm	0	0	1	1	1
2013-14	65-74	1-3	0	1	0	0	0	0	0	0	0	0	0	0	0	0	intermediate	1	white	0	1	middle tertile	current smoker	symptom-detected			solid	<=4 mm	0	0	1	0	0
2008-09	75-84	1-3	0	1	0	1	0	0	0	0	0	0	0	0	0	0	intermediate	1	white	0	0	hghest tertile	never smoker	incidental	vascular evaluation		solid	<=4 mm	0	0	1	0	0	0	0	0	0	0	0	0	0	0		0	0	0
2013-14	65-74	1-3	1	0	0	0	0	0	0	0	0	0	0	0	0	0	intermediate	1	white	0	0	hghest tertile	former smoker	screen-detected		lung ca screening	solid	<=4 mm	0	0	1	0	0
2008-09	65-74	0	0	0	0	0	0	0	0	0	0	0	0	0	0	0	favorable	1	white	1	1	middle tertile	never smoker	incidental	cardiac evaluation		solid	<=4 mm	0	1	0	0	0	0	1	0	1	1	0	0	0	0		0	0	0
2008-09	65-74	0	0	0	0	0	0	0	0	0	0	0	0	0	0	0	favorable	1		0	0	hghest tertile	current smoker	symptom-detected			solid	<=4 mm	0	1	1	0	1	1	0	0	0	0	0	0	0	0		0	0	0
2008-09	65-74	1-3	1	0	0	1	0	0	0	0	0	0	0	0	0	0	intermediate	1	white	0	1	lowest tertile	former smoker	incidental	vascular evaluation		solid	4-6 mm	0	1	1	0	0	0	0	0	0	0	0	0	0	0		0	0	0	non cancer death
2013-14	65-74	0	0	0	0	0	0	0	0	0	0	0	0	0	0	0	favorable	1	white	0	0	hghest tertile	former smoker	incidental	cardiac evaluation		solid	<=4 mm	0	0	0	0	0
2013-14	>=85	1-3	1	0	0	0	0	1	0	0	0	0	0	0	0	0	limited	1	white	0	1	hghest tertile	former smoker	incidental	vascular evaluation		solid	>8 mm	0	0	1	0	0
2008-09	>=85	0	0	0	0	0	0	0	0	0	0	0	0	0	0	0	intermediate	1	white	1	0	hghest tertile	former smoker	symptom-detected			solid	>8 mm	0	1	1	0	0	1	1	0	1	1	0	0	0	0		0	0	1	non cancer death
2008-09	65-74	0	0	0	0	0	0	0	0	0	0	0	0	0	0	0	favorable	1	white	0	1	hghest tertile	current smoker	symptom-detected			solid	>6-8 mm	0	1	1	1	0	1	1	1	1	1	1	1	1	0	none	1	0	0	lung ca death
2013-14	65-74	1-3	0	0	0	0	0	0	0	0	0	0	1	0	0	0	intermediate	1		0			current smoker	symptom-detected			solid	4-6 mm	0	0	1	0	0
2013-14	65-74	>=4	0	1	0	0	0	0	0	0	0	0	0	0	0	1	limited	1	white	0	1	hghest tertile	former smoker	incidental	abd CT		solid	4-6 mm	0	0	1	0	0
2013-14	75-84	>=4	1	0	1	0	1	1	0	0	0	0	1	0	0	0	limited	1	white	1	0	middle tertile	former smoker	incidental	TAVR		solid	>8 mm	0	1	1	0	0
2013-14	75-84	0	0	0	0	0	0	0	0	0	0	0	0	0	0	0	intermediate	1	white	1	1	lowest tertile	former smoker	symptom-detected			solid	<=4 mm	0	0	1	0	0
2013-14	65-74	1-3	0	0	0	0	0	0	0	0	1	0	0	0	0	0	intermediate	1	white	1	0	hghest tertile	former smoker	symptom-detected			solid	<=4 mm	0	0	0	0	0
2013-14	75-84	1-3	1	0	0	0	0	0	0	0	0	0	0	0	0	0	intermediate	1	white	1	1	lowest tertile	former smoker	incidental	other		solid	<=4 mm	0	1	1	0	0
2008-09	65-74	0	0	0	0	0	0	0	0	0	0	0	0	0	0	0	favorable	0	white	0	1	middle tertile	never smoker	incidental	vascular evaluation		solid	>8 mm	0	0	0	0	0	0	1	0	1	1	0	0	0	0		0	0	0	non cancer death
2013-14	75-84	1-3	1	0	0	0	0	0	0	0	0	0	0	1	0	0	intermediate	1	white	1	0	hghest tertile	former smoker	symptom-detected			solid	4-6 mm	0	0	0	0	0
2013-14	65-74	>=4	1	0	1	1	0	0	0	0	0	0	0	0	0	0	limited	1	black	0	1	hghest tertile	current smoker	incidental	vascular evaluation		solid	4-6 mm	0	0	1	0	1
2013-14	65-74	0	0	0	0	0	0	0	0	0	0	0	0	0	0	0	favorable	1	white	0	1	lowest tertile	current smoker	screen-detected		lung ca screening	solid	<=4 mm	0	0	1	0	0
2013-14	65-74	1-3	0	0	0	1	0	0	0	0	0	0	0	0	0	0	intermediate	1	white	1	0	hghest tertile	former smoker	incidental	peri-operative		solid	4-6 mm	0	0	1	0	0
2013-14	75-84	0	0	0	0	0	0	0	0	0	0	0	0	0	0	0	intermediate	1	white	0	1	hghest tertile	former smoker	symptom-detected			solid	>6-8 mm	0	0	1	0	0
2008-09	65-74	1-3	1	0	0	0	0	0	0	0	0	0	0	0	0	0	intermediate	1	white	0	1	middle tertile	current smoker	symptom-detected			solid	>8 mm	0	0	1	1	0	1	0	1	1	0	0	1	0	0	none	1	0	1	lung ca death
2013-14	65-74	1-3	1	0	0	0	0	0	0	0	0	0	0	0	0	0	intermediate	1	white	0	1	middle tertile	former smoker	screen-detected		lung ca screening	solid	>8 mm	1	1	1	0	0
2008-09	65-74	1-3	0	1	0	0	0	0	0	0	0	0	0	0	0	0	intermediate	1	black	1	1	middle tertile	never smoker	incidental	other		solid	<=4 mm	0	0	1	0	0	0	0	0	0	0	0	0	0	0		0	1	0
2013-14	65-74	0	0	0	0	0	0	0	0	0	0	0	0	0	0	0	favorable	1	white	0	1	lowest tertile	never smoker	screen-detected		VA-related screening	solid	<=4 mm	0	0	1	0	0
2008-09	75-84	>=4	1	0	1	1	0	1	0	0	0	0	0	0	0	0	limited	1	white	1	1	lowest tertile	current smoker	symptom-detected			solid	>8 mm	1	1	0	1	0	1	0	1	1	0	0	1	0	0	none	1	0	1	lung ca death
2013-14	75-84	0	0	0	0	0	0	0	0	0	0	0	0	0	0	0	intermediate	1	white	1	1	middle tertile	former smoker	symptom-detected			solid	>8 mm	0	1	1	0	0
2013-14	>=85	>=4	1	1	0	0	0	0	0	0	0	0	0	0	0	0	limited	1	white	0	1	lowest tertile	former smoker	symptom-detected			solid	>6-8 mm	0	0	0	0	0
2008-09	75-84	1-3	0	1	1	0	0	0	1	0	0	0	0	0	0	0	intermediate	1	white	1	0	hghest tertile	former smoker	incidental	peri-operative		groundglass	4-6 mm	0	0	0	0	0	0	1	1	1	1	0	0	1	0	unknown	0	0	1	non cancer death
2008-09	75-84	0	0	0	0	0	0	0	0	0	0	0	0	0	0	0	intermediate	1	white	1	0	middle tertile	former smoker	incidental	vascular evaluation		solid	<=4 mm	0	0	1	0	0	0	1	0	1	1	0	0	0	0		0	0	0
2008-09	65-74	0	0	0	0	0	0	0	0	0	0	0	0	0	0	0	favorable	1	white	1	1	lowest tertile	never smoker	incidental	peri-operative		solid	>8 mm	0	0	1	0	0	0	1	0	1	1	0	0	0	0		0	0	0
2013-14	>=85	0	0	0	0	0	0	0	0	0	0	0	0	0	0	0	intermediate	1	other	1	1	lowest tertile	former smoker	symptom-detected			solid	>8 mm	1	1	0	0	0
2013-14	>=85	1-3	0	1	0	0	0	0	0	0	0	0	0	0	0	0	limited	1	white	0	1	middle tertile	former smoker	symptom-detected			solid	<=4 mm	0	0	1	0	0
2008-09	75-84	0	0	0	0	0	0	0	0	0	0	0	0	0	0	0	intermediate	1	other	1	1	middle tertile	former smoker	incidental	peri-operative		solid	>8 mm	0	0	1	1	0	0	0	0	0	0	0	0	0	0		0	1	1	lung ca death
2008-09	65-74	0	0	0	0	0	0	0	0	0	0	0	0	0	0	0	favorable	1	white	0	0	hghest tertile	former smoker	incidental	other		solid	<=4 mm	0	0	0	0	0	0	1	0	1	1	0	0	0	0		0	0	0	non cancer death
2013-14	65-74	1-3	0	1	0	0	0	0	0	0	0	0	0	0	0	0	intermediate	1	white	0	1	lowest tertile	former smoker	screen-detected		lung ca screening	solid	<=4 mm	0	1	0	0	0
2013-14	65-74	1-3	1	0	1	0	0	0	0	0	0	0	0	0	0	0	intermediate	1	white	0	1	hghest tertile	former smoker	screen-detected		lung ca screening	solid	<=4 mm	0	1	1	0	0
2013-14	65-74	>=4	0	1	0	0	1	0	1	0	0	0	0	0	0	0	limited	1	white	0	1	lowest tertile	former smoker	incidental	abd CT		solid	<=4 mm	0	0	0	0	0
2013-14	65-74	0	0	0	0	0	0	0	0	0	0	0	0	0	0	0	favorable	1	white		1	lowest tertile	former smoker	screen-detected		VA-related screening	solid	<=4 mm	0	1	1	0	0
2013-14	75-84	>=4	1	1	1	1	0	0	0	0	0	0	0	0	0	0	limited	1	white	0	1	lowest tertile	former smoker	incidental	abd CT		mixed	<=4 mm	0	1	0	0	1
2013-14	65-74	1-3	1	0	0	0	0	0	0	0	0	0	0	0	0	0	intermediate	1	white	0	0	hghest tertile	never smoker	incidental	cardiac evaluation		solid	4-6 mm	0	0	1	0	0
2008-09	75-84	1-3	1	0	0	0	0	0	0	0	0	0	0	0	0	0	intermediate	1	white	0	1	lowest tertile	never smoker	incidental	vascular evaluation		solid	<=4 mm	0	0	1	0	1	0	0	0	0	0	0	0	0	0		0	0	0
2008-09	>=85	1-3	0	1	0	0	1	0	0	0	0	0	0	0	0	0	limited	1	white	1	1	middle tertile	never smoker	symptom-detected			mixed	<=4 mm	0	0	0	0	1	1	0	0	0	0	0	0	0	0		0	0	1	non cancer death
2013-14	65-74	0	0	0	0	0	0	0	0	0	0	0	0	0	0	0	favorable	1	white	0	1	hghest tertile	former smoker	incidental	peri-operative		solid	<=4 mm	0	0	0	0	0
2013-14	65-74	0	0	0	0	0	0	0	0	0	0	0	0	0	0	0	favorable	1	white	0	1	middle tertile	former smoker	screen-detected		VA-related screening	solid	>6-8 mm	0	0	1	0	0
2008-09	>=85	0	0	0	0	0	0	0	0	0	0	0	0	0	0	0	intermediate	1	white	1	0	hghest tertile	former smoker	incidental	peri-operative		solid	<=4 mm	0	0	0	0	0	0	0	0	0	0	0	0	0	0		0	0	1	non cancer death
2008-09	65-74	1-3	0	0	0	0	0	1	0	0	0	0	0	0	0	0	intermediate	1	white	0	1	hghest tertile	never smoker	incidental	abd CT		solid	>6-8 mm	0	0	1	0	0	0	0	0	0	0	0	0	0	0		0	0	0
2013-14	75-84	0	0	0	0	0	0	0	0	0	0	0	0	0	0	0	intermediate	1	white	0	1	middle tertile	former smoker	symptom-detected			solid	4-6 mm	0	0	0	0	0
2008-09	65-74	0	0	0	0	0	0	0	0	0	0	0	0	0	0	0	favorable	1	white	0	1	middle tertile	former smoker	incidental	vascular evaluation		solid	<=4 mm	0	0	1	0	0	0	0	0	0	0	0	0	0	0		0	0	0
2008-09	65-74	1-3	1	1	0	0	0	0	0	0	0	0	0	0	0	0	intermediate	1	white	0	1	hghest tertile	current smoker	incidental	vascular evaluation		solid	4-6 mm	0	0	0	0	0	0	1	0	1	1	0	0	0	0		0	0	0	non cancer death
2008-09	75-84	1-3	1	1	0	0	0	0	0	0	0	0	0	0	0	0	intermediate	1	black	1	0	hghest tertile	former smoker	incidental	abd CT		solid	<=4 mm	0	0	0	0	0	0	1	1	1	0	1	1	0	0	none	1	0	1	lung ca death
2013-14	65-74	0	0	0	0	0	0	0	0	0	0	0	0	0	0	0	favorable	1	white	1	0	hghest tertile	former smoker	incidental	abd CT		groundglass	4-6 mm	0	0	0	0	0
2013-14	75-84	1-3	1	0	0	0	0	0	0	0	0	0	0	0	0	0	intermediate	1	white	1	0	hghest tertile	current smoker	incidental	vascular evaluation		solid	4-6 mm	0	1	1	0	0
2008-09	75-84	1-3	0	0	1	1	0	0	0	0	0	0	0	0	0	0	intermediate	1	white	0			former smoker	symptom-detected			solid	>8 mm	0	0	0	1	0	1	0	1	1	0	0	1	0	0	none	1	0	1	lung ca death
2013-14	75-84	0	0	0	0	0	0	0	0	0	0	0	0	0	0	0	intermediate	1	white	0	1	lowest tertile	never smoker	incidental	abd CT		solid	>8 mm	0	0	0	0	0
2008-09	75-84	0	0	0	0	0	0	0	0	0	0	0	0	0	0	0	intermediate	1	white	0	0	hghest tertile	never smoker	symptom-detected			solid	<=4 mm	0	1	1	0	0	1	0	0	0	0	0	0	0	0		0	0	0
2013-14	75-84	1-3	0	0	1	0	0	0	0	0	0	0	0	0	0	0	intermediate	1	white	0	1	hghest tertile	never smoker	incidental	vascular evaluation		groundglass	<=4 mm	0	0	1	1	0
2008-09	65-74	0	0	0	0	0	0	0	0	0	0	0	0	0	0	0	favorable	0	white	0	1	lowest tertile	former smoker	symptom-detected			groundglass	<=4 mm	0	1	1	0	0	1	1	0	1	1	0	0	0	0		0	0	0
2013-14	65-74	0	0	0	0	0	0	0	0	0	0	0	0	0	0	0	favorable	1	white	0	0	middle tertile	current smoker	incidental	peri-operative		solid	4-6 mm	0	1	0	1	0
2013-14	65-74	1-3	1	0	0	0	0	0	0	0	0	0	0	0	0	0	intermediate	1		1	1	hghest tertile	former smoker	incidental	other		solid	>6-8 mm	0	0	1	0	0
2008-09	65-74	0	0	0	0	0	0	0	0	0	0	0	0	0	0	0	favorable	1	white	1	0	hghest tertile	former smoker	incidental	peri-operative		solid	<=4 mm	0	0	1	0	0	0	0	0	0	0	0	0	0	0		0	0	0
2013-14	65-74	1-3	0	0	0	0	0	0	1	0	0	0	0	0	0	0	intermediate	1	white	0	0	hghest tertile	current smoker	incidental	cardiac evaluation		solid	<=4 mm	0	1	1	0	0
2013-14	75-84	0	0	0	0	0	0	0	0	0	0	0	0	0	0	0	intermediate	1	white	1	1	lowest tertile	former smoker	incidental	cardiac evaluation		solid	4-6 mm	0	0	0	0	0
2008-09	65-74	0	0	0	0	0	0	0	0	0	0	0	0	0	0	0	favorable	1	white	0	0	hghest tertile	former smoker	symptom-detected			solid	4-6 mm	0	0	1	0	0	1	0	0	0	0	0	0	0	0		0	0	1	non cancer death
2013-14	75-84	0	0	0	0	0	0	0	0	0	0	0	0	0	0	0	intermediate	1	white	0			former smoker	incidental	other		solid	>6-8 mm	0	1	1	0	0
2008-09	65-74	>=4	0	1	1	1	1	0	0	0	0	0	0	0	0	0	limited	1	white	0	0	hghest tertile	never smoker	incidental	vascular evaluation		solid	4-6 mm	0	0	0	0	0	0	0	0	0	0	0	0	0	0		0	0	1	non cancer death
2013-14	65-74	0	0	0	0	0	0	0	0	0	0	0	0	0	0	0	favorable	1	white	0	1	lowest tertile	never smoker	symptom-detected			solid	<=4 mm	0	0	1	0	1
2008-09	65-74	0	0	0	0	0	0	0	0	0	0	0	0	0	0	0	favorable	1	white	0			current smoker	incidental	abd CT		solid	<=4 mm	0	0	1	0	0	0	1	0	1	1	0	0	0	0		0	0	0
2008-09	65-74	0	0	0	0	0	0	0	0	0	0	0	0	0	0	0	favorable	1	white	1	0	hghest tertile	former smoker	symptom-detected			mixed	<=4 mm	0	0	1	0	0	1	0	0	0	0	0	0	0	0		0	0	1	non cancer death
2013-14	75-84	1-3	0	1	0	1	0	0	0	0	0	0	0	0	0	0	intermediate	1	white	1	0	hghest tertile	never smoker	incidental	TAVR		solid	<=4 mm	0	0	1	0	0
2013-14	65-74	0	0	0	0	0	0	0	0	0	0	0	0	0	0	0	favorable	1	white	0	1	middle tertile	former smoker	screen-detected		VA-related screening	solid	<=4 mm	0	1	1	0	0
2008-09	65-74	1-3	1	0	0	0	1	0	0	0	0	0	0	0	0	0	intermediate	1	white	0	1	lowest tertile	former smoker	incidental	peri-operative		solid	>8 mm	1	0	1	0	0	0	0	1	1	0	0	0	1	0	none	1	0	1	lung ca death
2013-14	65-74	0	0	0	0	0	0	0	0	0	0	0	0	0	0	0	favorable	1	white	0	1	middle tertile	current smoker	incidental	peri-operative		solid	4-6 mm	0	0	0	0	0
2013-14	65-74	1-3	0	1	0	0	0	0	0	0	0	0	0	0	0	0	intermediate	1	white	1	0	hghest tertile	former smoker	symptom-detected			solid	<=4 mm	0	1	1	1	0
2013-14	75-84	1-3	0	1	1	0	0	0	0	0	0	0	0	0	0	0	intermediate	1	other	0	1	lowest tertile	former smoker	incidental	vascular evaluation		solid	4-6 mm	0	1	1	0	0
2008-09	65-74	0	0	0	0	0	0	0	0	0	0	0	0	0	0	0	favorable	1	other	0	1	lowest tertile	former smoker	symptom-detected			solid	>6-8 mm	0	0	0	0	0	1	1	0	1	1	0	0	0	0		0	0	0
2013-14	75-84	1-3	1	0	0	0	0	0	0	0	0	0	0	0	0	0	intermediate	1	white	1	0	hghest tertile	current smoker	symptom-detected			solid	>8 mm	1	1	1	1	0
2013-14	65-74	1-3	0	1	0	0	0	0	0	0	0	0	0	0	0	0	intermediate	1	white	1	0	hghest tertile	former smoker	incidental	cardiac evaluation		solid	<=4 mm	0	0	1	0	0
2013-14	65-74	>=4	0	0	0	0	0	0	0	0	0	0	0	0	0	1	limited	1	white	0	1	lowest tertile	current smoker	incidental	vascular evaluation		solid	<=4 mm	0	1	1	0	0
2013-14	65-74	0	0	0	0	0	0	0	0	0	0	0	0	0	0	0	favorable	1		0	1	lowest tertile	former smoker	screen-detected		VA-related screening	solid	<=4 mm	0	1	1	0	0
2013-14	65-74	1-3	0	0	0	0	0	0	0	0	0	0	1	0	0	0	intermediate	1	white	1	0	hghest tertile	never smoker	symptom-detected			solid	<=4 mm	0	0	1	0	0
2013-14	65-74	0	0	0	0	0	0	0	0	0	0	0	0	0	0	0	favorable	1	white	0	1	middle tertile	current smoker	incidental	vascular evaluation		groundglass	>8 mm	0	0	1	0	1
2013-14	>=85	0	0	0	0	0	0	0	0	0	0	0	0	0	0	0	intermediate	1	white	0	0	hghest tertile	never smoker	symptom-detected			solid	<=4 mm	0	0	1	1	1
2008-09	75-84	0	0	0	0	0	0	0	0	0	0	0	0	0	0	0	intermediate	1	white		1	middle tertile	former smoker	incidental	vascular evaluation		solid	<=4 mm	0	0	1	0	0	0	1	0	1	1	0	0	0	0		0	0	0	non cancer death
2008-09	75-84	0	0	0	0	0	0	0	0	0	0	0	0	0	0	0	intermediate	1	white	0	1	lowest tertile	never smoker	symptom-detected			solid	<=4 mm	0	0	1	1	1	1	0	0	0	0	0	0	0	0		0	0	1	non cancer death
2013-14	75-84	>=4	1	0	1	0	1	0	1	0	0	0	0	0	0	0	limited	1	white	0	0	hghest tertile	former smoker	incidental	TAVR		solid	4-6 mm	0	1	0	0	0
2013-14	75-84	1-3	0	0	0	1	0	0	0	0	1	0	0	0	0	0	intermediate	1	white	1	1	lowest tertile	former smoker	incidental	vascular evaluation		solid	<=4 mm	0	0	1	1	0
2008-09	65-74	>=4	0	1	0	1	1	0	0	0	0	0	0	0	0	0	limited	1	white	0	1	hghest tertile	former smoker	incidental	other		solid	4-6 mm	0	0	1	0	0	0	1	1	1	1	0	0	1	0	unknown	0	0	0
2008-09	65-74	0	0	0	0	0	0	0	0	0	0	0	0	0	0	0	favorable	1	white	0	1	middle tertile	current smoker	symptom-detected			solid	4-6 mm	0	0	1	0	0	1	1	1	1	1	0	1	0	0	none	1	0	1	lung ca death
2008-09	65-74	1-3	0	0	0	0	1	0	0	0	0	0	0	0	0	0	intermediate	1	white	1	1	lowest tertile	former smoker	incidental	other		solid	>6-8 mm	0	1	1	1	0	0	0	0	0	0	0	0	0	0		0	0	0
2013-14	65-74	1-3	0	1	0	0	0	0	0	0	0	0	0	0	0	0	intermediate	1	white	0	1	lowest tertile	never smoker	symptom-detected			solid	<=4 mm	0	1	0	0	0
2013-14	65-74	0	0	0	0	0	0	0	0	0	0	0	0	0	0	0	favorable	1	white	0	0	hghest tertile	current smoker	symptom-detected			solid	<=4 mm	0	0	1	0	0
2008-09	65-74	1-3	1	0	0	0	0	0	0	0	0	0	0	0	0	0	intermediate	1	other	0	1	lowest tertile	never smoker	symptom-detected			solid	4-6 mm	0	1	0	0	0	1	0	0	0	0	0	0	0	0		0	0	0
2013-14	65-74	1-3	1	0	1	0	1	0	0	0	0	0	0	0	0	0	intermediate	1	white	1	0	hghest tertile	former smoker	incidental	cardiac evaluation		solid	>8 mm	0	1	1	1	0
2008-09	65-74	1-3	0	1	0	0	0	0	0	0	0	0	0	0	0	0	intermediate	1	other	1	1	lowest tertile	former smoker	symptom-detected			solid	<=4 mm	0	0	1	0	0	1	0	1	1	0	0	1	0	0	none	1	0	1	lung ca death
2013-14	65-74	1-3	0	1	0	0	0	0	0	0	0	0	0	0	0	0	intermediate	1	white	0	0	hghest tertile	former smoker	symptom-detected			mixed	<=4 mm	0	0	1	0	1
2013-14	65-74	1-3	0	1	0	0	0	0	0	0	0	0	0	0	0	0	intermediate	1		0	1	lowest tertile	never smoker	incidental	abd CT		solid	4-6 mm	0	0	1	0	0
2013-14	65-74	1-3	1	0	0	0	1	0	0	0	0	0	0	0	0	0	intermediate	1	white	1	1	middle tertile	former smoker	incidental	cardiac evaluation		solid	4-6 mm	0	0	1	1	0
2013-14	>=85	1-3	0	0	1	0	0	0	0	0	0	0	0	0	0	0	limited	0	white	0	0	hghest tertile	former smoker	incidental	TAVR		solid	>6-8 mm	0	0	0	1	0
2008-09	65-74	>=4	0	1	1	1	1	0	0	0	0	0	0	0	0	0	limited	1	white	1	1	middle tertile	former smoker	incidental	peri-operative		groundglass	<=4 mm	0	0	1	0	0	0	0	0	0	0	0	0	0	0		0	0	0
2013-14	65-74	0	0	0	0	0	0	0	0	0	0	0	0	0	0	0	favorable	1	black	0	1	lowest tertile	former smoker	incidental	other		solid	>8 mm	0	0	1	0	0
2008-09	65-74	0	0	0	0	0	0	0	0	0	0	0	0	0	0	0	favorable	1	white	0	1	hghest tertile	former smoker	symptom-detected			solid	<=4 mm	0	1	1	0	1	1	1	0	1	1	0	0	0	0		0	0	0
2013-14	65-74	0	0	0	0	0	0	0	0	0	0	0	0	0	0	0	favorable	1		0	1	lowest tertile	never smoker	incidental	vascular evaluation		solid	>6-8 mm	0	0	1	0	0
2013-14	65-74	1-3	1	0	0	0	0	0	0	0	0	0	0	0	0	0	intermediate	1	white	1	1	middle tertile	current smoker	screen-detected		lung ca screening	solid	>6-8 mm	0	0	1	0	0
2013-14	65-74	1-3	0	1	0	0	0	0	0	0	0	0	0	0	0	0	intermediate	1	white	1	1	middle tertile	current smoker	incidental	TAVR		solid	<=4 mm	0	0	0	0	0
2013-14	65-74	1-3	1	0	0	1	0	0	0	0	0	0	0	0	0	0	intermediate	1	white	1	0	hghest tertile	former smoker	incidental	other		solid	<=4 mm	0	1	0	0	0
2013-14	65-74	>=4	1	0	0	0	0	0	0	0	1	1	0	0	0	0	limited	1	white	0	1	lowest tertile	never smoker	incidental	vascular evaluation		solid	<=4 mm	0	1	1	0	0
2013-14	65-74	1-3	1	0	1	0	0	0	0	0	0	0	0	0	0	0	intermediate	1	white	0	1	middle tertile	current smoker	incidental	vascular evaluation		solid	<=4 mm	0	0	0	0	0
2013-14	65-74	0	0	0	0	0	0	0	0	0	0	0	0	0	0	0	favorable	1	black	0	0	hghest tertile	former smoker	symptom-detected			solid	<=4 mm	0	1	1	0	0
2013-14	65-74	0	0	0	0	0	0	0	0	0	0	0	0	0	0	0	favorable	1	white	0	1	middle tertile	never smoker	screen-detected		VA-related screening	solid	4-6 mm	0	0	1	0	0
2013-14	>=85	1-3	0	0	0	1	0	0	0	0	0	0	0	0	0	0	limited	1	white	1	1	lowest tertile	former smoker	incidental	vascular evaluation		solid	>8 mm	0	0	1	0	0
2008-09	75-84	1-3	1	0	0	0	0	0	0	0	0	0	0	0	0	0	intermediate	1	white	1	1	middle tertile	former smoker	symptom-detected			solid	<=4 mm	0	0	0	0	0	1	0	0	0	0	0	0	0	0		0	0	0
2008-09	65-74	0	0	0	0	0	0	0	0	0	0	0	0	0	0	0	favorable	1	white	0	1	lowest tertile	former smoker	symptom-detected			solid	<=4 mm	0	0	0	0	0	1	1	0	1	1	0	0	0	0		0	0	0
2013-14	75-84	1-3	0	1	0	0	0	0	0	0	0	0	0	0	0	0	intermediate	1	white	1	1	lowest tertile	former smoker	incidental	TAVR		solid	4-6 mm	0	1	0	0	0
2008-09	65-74	1-3	1	0	0	0	0	0	0	0	0	0	0	0	0	0	intermediate	1	white	0	1	lowest tertile	current smoker	symptom-detected			mixed	4-6 mm	1	0	1	0	0	1	1	1	1	1	1	1	0	0	PTX with chest tube	0	0	1	non cancer death
2013-14	65-74	0	0	0	0	0	0	0	0	0	0	0	0	0	0	0	favorable	1	white	0	1	middle tertile	former smoker	screen-detected		lung ca screening	solid	<=4 mm	0	0	0	0	0
2013-14	65-74	0	0	0	0	0	0	0	0	0	0	0	0	0	0	0	favorable	1	white	1	1	middle tertile	never smoker	incidental	vascular evaluation		solid	<=4 mm	0	1	0	0	0
2013-14	65-74	0	0	0	0	0	0	0	0	0	0	0	0	0	0	0	favorable	1	white	1	1	middle tertile	never smoker	screen-detected		VA-related screening	solid	<=4 mm	0	0	1	0	1
2013-14	65-74	1-3	1	0	0	0	0	0	0	0	0	0	0	0	0	0	intermediate	1	white	0	0	hghest tertile	current smoker	screen-detected		lung ca screening	solid	<=4 mm	0	1	0	0	0
2013-14	>=85	1-3	1	0	1	0	0	0	0	0	0	0	0	0	0	0	limited	1	white	1	1	lowest tertile	former smoker	symptom-detected			mixed	>8 mm	1	1	1	1	0
2008-09	65-74	0	0	0	0	0	0	0	0	0	0	0	0	0	0	0	favorable	1	white	0	0	hghest tertile	former smoker	screen-detected		lung ca screening	groundglass	<=4 mm	0	1	1	0	0	0	1	0	1	1	0	0	0	0		0	0	0
2008-09	65-74	0	0	0	0	0	0	0	0	0	0	0	0	0	0	0	favorable	1	white	1	0	hghest tertile	former smoker	incidental	abd CT		solid	>6-8 mm	0	1	0	0	0	0	1	0	1	1	0	0	0	0		0	0	0
2013-14	75-84	0	0	0	0	0	0	0	0	0	0	0	0	0	0	0	intermediate	1	white	0	0	hghest tertile	former smoker	incidental	peri-operative		solid	4-6 mm	0	0	0	0	0
2013-14	65-74	1-3	0	1	0	0	0	0	0	0	0	0	0	0	0	0	intermediate	1	white	1	0	hghest tertile	former smoker	incidental	abd CT		solid	>6-8 mm	0	0	0	0	0
2008-09	65-74	1-3	0	0	1	0	0	0	0	0	0	0	0	0	0	0	intermediate	1	white	0			former smoker	symptom-detected			solid	>6-8 mm	0	0	0	0	0	1	1	0	1	1	0	0	0	0		0	0	0	non cancer death
2013-14	65-74	0	0	0	0	0	0	0	0	0	0	0	0	0	0	0	favorable	1	white	1	0	hghest tertile	former smoker	symptom-detected			solid	4-6 mm	0	1	1	0	0
2013-14	65-74	0	0	0	0	0	0	0	0	0	0	0	0	0	0	0	favorable	1	white	0	1	middle tertile	former smoker	screen-detected		lung ca screening	solid	>8 mm	0	0	1	1	0
2013-14	65-74	1-3	1	0	0	0	0	1	0	0	0	0	0	0	0	0	intermediate	1	white	1	1	lowest tertile	current smoker	screen-detected		VA-related screening	mixed	<=4 mm	0	1	1	0	0
2008-09	65-74	0	0	0	0	0	0	0	0	0	0	0	0	0	0	0	favorable	1	white	0	1	lowest tertile	former smoker	symptom-detected			solid	<=4 mm	0	1	0	0	0	1	1	0	1	1	0	0	0	0		0	1	0	cancer death (non lung)
2013-14	65-74	1-3	0	1	0	0	0	0	0	0	0	0	0	0	0	0	intermediate	1	other	0			former smoker	symptom-detected			solid	<=4 mm	0	0	1	0	1
2013-14	65-74	0	0	0	0	0	0	0	0	0	0	0	0	0	0	0	favorable	1	white	1	0	hghest tertile	never smoker	screen-detected		VA-related screening	solid	<=4 mm	0	0	1	0	0
2013-14	65-74	1-3	1	0	0	0	0	0	0	0	0	0	0	0	0	0	intermediate	1	white	1	0	middle tertile	former smoker	symptom-detected			solid	>8 mm	1	1	1	0	0
2013-14	65-74	0	0	0	0	0	0	0	0	0	0	0	0	0	0	0	favorable	1	white	1	0	middle tertile	former smoker	symptom-detected			mixed	<=4 mm	0	1	1	0	1
2013-14	65-74	1-3	1	0	0	0	0	0	0	0	0	0	0	0	0	0	intermediate	1	white	0	1	middle tertile	current smoker	symptom-detected			solid	<=4 mm	0	1	1	0	0
2008-09	75-84	1-3	1	0	0	1	0	0	0	0	0	0	0	0	0	0	intermediate	1	other	1	1	lowest tertile	former smoker	symptom-detected			solid	>8 mm	0	1	0	1	0	1	1	1	1	1	0	0	1	0	none	1	0	1	lung ca death
2008-09	75-84	>=4	1	1	1	1	0	0	0	0	0	0	0	0	0	0	limited	1	white	1	1	lowest tertile	former smoker	symptom-detected			solid	>8 mm	0	0	0	1	0	1	0	1	1	0	0	1	0	0	none	1	0	1	lung ca death
2008-09	75-84	0	0	0	0	0	0	0	0	0	0	0	0	0	0	0	intermediate	1	white	0	1	middle tertile	former smoker	incidental	peri-operative		solid	4-6 mm	0	1	0	0	0	0	1	0	1	1	0	0	0	0		0	0	0
2013-14	75-84	0	0	0	0	0	0	0	0	0	0	0	0	0	0	0	intermediate	1	other	1	1	lowest tertile	former smoker	symptom-detected			solid	>8 mm	0	1	0	1	0
2013-14	75-84	0	0	0	0	0	0	0	0	0	0	0	0	0	0	0	intermediate	1	white	0	1	lowest tertile	former smoker	symptom-detected			solid	>8 mm	0	0	0	1	0
2013-14	65-74	1-3	0	0	0	0	0	1	0	0	0	0	0	0	0	0	intermediate	1	white	1	1	middle tertile	former smoker	incidental	abd CT		solid	<=4 mm	0	0	1	0	0
2013-14	65-74	0	0	0	0	0	0	0	0	0	0	0	0	0	0	0	favorable	1	white	0	1	lowest tertile	former smoker	incidental	vascular evaluation		solid	<=4 mm	0	1	1	0	0
2008-09	65-74	0	0	0	0	0	0	0	0	0	0	0	0	0	0	0	favorable	1	white	0	1	lowest tertile	former smoker	symptom-detected			solid	>8 mm	0	1	1	0	0	1	1	1	1	0	1	0	0	1	PTX with chest tube	1	0	0
2013-14	65-74	0	0	0	0	0	0	0	0	0	0	0	0	0	0	0	favorable	1	white	1	1	lowest tertile	current smoker	screen-detected		lung ca screening	solid	<=4 mm	0	1	1	0	0
2013-14	65-74	0	0	0	0	0	0	0	0	0	0	0	0	0	0	0	favorable	1	white	1	1	lowest tertile	former smoker	symptom-detected			mixed	>8 mm	0	0	0	0	0
2013-14	65-74	0	0	0	0	0	0	0	0	0	0	0	0	0	0	0	favorable	1	other	1	1	lowest tertile	former smoker	screen-detected		VA-related screening	solid	<=4 mm	0	1	1	0	0
2013-14	65-74	>=4	0	1	1	1	1	0	0	0	0	0	0	0	0	0	limited	1	black	0	0	middle tertile	current smoker	screen-detected		lung ca screening	solid	>8 mm	0	1	1	0	0
2013-14	65-74	1-3	1	0	0	0	0	0	0	0	0	0	0	0	0	0	intermediate	1	black	1	0	hghest tertile	current smoker	symptom-detected			mixed	<=4 mm	0	1	1	0	1
2013-14	65-74	>=4	1	0	1	1	0	0	0	0	0	0	0	0	0	0	limited	1	white	0	1	lowest tertile	never smoker	incidental	TAVR		solid	<=4 mm	0	1	0	0	0
2013-14	65-74	>=4	1	1	0	1	0	1	0	0	0	0	0	0	0	0	limited	1	white	1	1	middle tertile	former smoker	incidental	TAVR		solid	<=4 mm	0	1	1	0	0
2008-09	>=85	1-3	0	1	0	0	0	0	0	0	0	0	0	0	0	0	limited	1	white	0	1	middle tertile	former smoker	incidental	peri-operative		solid	4-6 mm	0	0	1	0	0	0	0	0	0	0	0	0	0	0		0	1	1	cancer death (non lung)
2008-09	75-84	1-3	1	0	0	0	0	0	0	0	0	0	0	0	0	0	intermediate	1	white	1	0	middle tertile	former smoker	symptom-detected			solid	<=4 mm	0	0	0	0	0	1	0	0	0	0	0	0	0	0		0	1	1	cancer death (non lung)
2008-09	75-84	0	0	0	0	0	0	0	0	0	0	0	0	0	0	0	intermediate	1	white	1	0	hghest tertile	former smoker	incidental	peri-operative		solid	<=4 mm	0	0	0	0	0	0	1	0	1	1	0	0	0	0		0	0	0
2013-14	>=85	1-3	0	1	1	0	0	0	0	0	0	0	0	1	0	0	limited	1	white	1	1	lowest tertile	former smoker	symptom-detected			solid	<=4 mm	0	0	1	1	1
2013-14	75-84	0	0	0	0	0	0	0	0	0	0	0	0	0	0	0	intermediate	1	white	0	1	middle tertile	never smoker	incidental	abd CT		solid	4-6 mm	0	1	1	0	0
2013-14	75-84	1-3	0	1	0	0	0	0	0	0	0	0	0	0	0	0	intermediate	1	white	1	1	lowest tertile	never smoker	incidental	abd CT		solid	>6-8 mm	0	0	1	0	0
2013-14	75-84	1-3	1	0	0	0	0	1	0	0	0	0	0	0	0	0	intermediate	1	white	1	0	hghest tertile	former smoker	incidental	vascular evaluation		solid	>6-8 mm	0	0	1	0	0
2008-09	75-84	0	0	0	0	0	0	0	0	0	0	0	0	0	0	0	intermediate	1	other	1	0	hghest tertile	former smoker	incidental	abd CT		solid	4-6 mm	0	0	0	0	0	0	1	0	1	1	0	0	0	0		0	0	0
2013-14	75-84	1-3	1	0	0	0	0	0	1	0	0	0	0	0	0	0	intermediate	1	white	0	1	middle tertile	former smoker	symptom-detected			solid	>8 mm	0	0	1	0	0
2013-14	65-74	0	0	0	0	0	0	0	0	0	0	0	0	0	0	0	favorable	1	white	0	1	middle tertile	former smoker	symptom-detected			solid	>8 mm	0	1	0	0	1
2013-14	65-74	1-3	0	0	0	0	0	1	0	0	0	0	0	0	0	0	intermediate	1	white	1	1	hghest tertile	current smoker	incidental	abd CT		solid	4-6 mm	0	0	1	0	0
2013-14	65-74	0	0	0	0	0	0	0	0	0	0	0	0	0	0	0	favorable	1	white	1	0	middle tertile	current smoker	symptom-detected			solid	4-6 mm	0	0	1	0	0
2013-14	65-74	0	0	0	0	0	0	0	0	0	0	0	0	0	0	0	favorable	1	white	1	0	hghest tertile	never smoker	incidental	peri-operative		solid	>8 mm	0	1	1	0	1
2013-14	65-74	1-3	0	1	0	0	0	0	0	0	0	0	0	0	0	0	intermediate	1	white	0	0	middle tertile	current smoker	symptom-detected			solid	<=4 mm	0	1	1	0	0
2013-14	65-74	0	0	0	0	0	0	0	0	0	0	0	0	0	0	0	favorable	1	white	1	0	hghest tertile	former smoker	incidental	vascular evaluation		solid	<=4 mm	0	1	1	0	0
2013-14	65-74	1-3	1	0	0	0	0	0	0	0	0	0	0	0	0	0	intermediate	1	white	0	1	middle tertile	never smoker	symptom-detected			solid	4-6 mm	0	0	0	0	0
2013-14	75-84	>=4	1	1	0	0	0	1	0	0	0	0	0	1	0	0	limited	1	white	0	0	hghest tertile	former smoker	symptom-detected			solid	>8 mm	0	0	0	1	0
2008-09	65-74	>=4	0	1	1	1	0	0	0	0	0	0	0	0	0	0	limited	1	white	0	1	middle tertile	former smoker	incidental	other		solid	>8 mm	0	0	0	0	0	0	1	0	1	1	0	0	0	0		0	0	1	non cancer death
2008-09	65-74	1-3	1	0	0	0	0	0	0	0	0	0	0	0	0	0	intermediate	1		0	1	middle tertile	former smoker	symptom-detected			solid	<=4 mm	0	1	1	0	1	1	0	0	0	0	0	0	0	0		0	0	0	non cancer death
2008-09	65-74	0	0	0	0	0	0	0	0	0	0	0	0	0	0	0	favorable	1	white	0	1	middle tertile	current smoker	incidental	other		solid	<=4 mm	0	0	0	0	0	0	0	0	0	0	0	0	0	0		0	0	0
2013-14	75-84	1-3	0	1	0	0	0	0	0	0	1	0	0	0	0	0	intermediate	1	other	0	1	middle tertile	former smoker	symptom-detected			solid	<=4 mm	0	1	1	0	0
2008-09	65-74	0	0	0	0	0	0	0	0	0	0	0	0	0	0	0	favorable	1	white	1	0	hghest tertile	former smoker	incidental	other		solid	<=4 mm	0	1	1	0	0	0	1	0	1	1	0	0	0	0		0	0	0
2008-09	65-74	0	0	0	0	0	0	0	0	0	0	0	0	0	0	0	favorable	1	other	0	0	middle tertile	current smoker	symptom-detected			solid	>8 mm	1	0	1	0	0	1	1	1	1	0	1	1	0	0	none	1	0	1	lung ca death
2008-09	75-84	1-3	0	0	0	0	0	0	1	0	0	0	0	0	0	0	intermediate	1	white	0	1	lowest tertile	current smoker	incidental	vascular evaluation		solid	>8 mm	0	0	0	1	0	0	1	1	1	1	1	1	0	0	none	1	0	1	lung ca death
2013-14	65-74	0	0	0	0	0	0	0	0	0	0	0	0	0	0	0	favorable	1		1	0	middle tertile	former smoker	screen-detected		VA-related screening	mixed	4-6 mm	0	1	1	0	0
2013-14	65-74	1-3	1	0	0	0	0	0	0	0	0	0	0	0	0	0	intermediate	1	white	0	0	hghest tertile	former smoker	screen-detected		lung ca screening	mixed	>8 mm	1	1	1	0	0
2013-14	65-74	0	0	0	0	0	0	0	0	0	0	0	0	0	0	0	favorable	1	white	0			current smoker	incidental	vascular evaluation		solid	>6-8 mm	0	1	0	0	0
2013-14	65-74	1-3	0	1	0	0	0	0	0	0	0	0	0	0	0	0	intermediate	1	white	0	1	lowest tertile	former smoker	incidental	other		groundglass	<=4 mm	0	0	1	1	1
2013-14	65-74	1-3	0	0	0	0	0	1	0	0	0	0	0	0	0	0	intermediate	1	white	1	1	lowest tertile	current smoker	incidental	abd CT		solid	>8 mm	0	1	1	0	0
2013-14	65-74	1-3	1	0	1	0	0	0	0	0	0	0	0	0	0	0	intermediate	1	white	0	1	lowest tertile	never smoker	incidental	vascular evaluation		solid	<=4 mm	0	0	1	0	0
2008-09	>=85	0	0	0	0	0	0	0	0	0	0	0	0	0	0	0	intermediate	1	white	0	1	lowest tertile	never smoker	symptom-detected			solid	<=4 mm	0	0	0	0	0	1	0	0	0	0	0	0	0	0		0	0	1	non cancer death
2013-14	75-84	0	0	0	0	0	0	0	0	0	0	0	0	0	0	0	intermediate	1	white	1	0	hghest tertile	never smoker	incidental	abd CT		solid	4-6 mm	0	0	1	0	0
2013-14	75-84	1-3	0	0	0	0	1	0	0	0	0	0	0	0	0	0	intermediate	1	white	0	0	hghest tertile	current smoker	incidental	TAVR		solid	<=4 mm	0	1	1	0	0
2008-09	>=85	1-3	1	0	1	0	0	0	0	0	0	0	0	0	0	0	limited	1	other	0	1	hghest tertile	former smoker	symptom-detected			solid	<=4 mm	0	0	0	0	0	1	1	0	1	1	0	0	0	0		0	0	0
2013-14	65-74	0	0	0	0	0	0	0	0	0	0	0	0	0	0	0	favorable	1	white	0	1	hghest tertile	current smoker	screen-detected		lung ca screening	solid	<=4 mm	0	0	0	0	0
2013-14	65-74	0	0	0	0	0	0	0	0	0	0	0	0	0	0	0	favorable	1	white	1	1	hghest tertile	former smoker	symptom-detected			solid	>8 mm	0	1	1	0	0
2013-14	65-74	1-3	1	0	1	0	0	1	0	0	0	0	0	0	0	0	intermediate	1	black	0	0	hghest tertile	current smoker	incidental	vascular evaluation		solid	<=4 mm	0	0	0	0	0
2013-14	65-74	0	0	0	0	0	0	0	0	0	0	0	0	0	0	0	favorable	1	white	1	0	hghest tertile	former smoker	symptom-detected			solid	4-6 mm	0	0	0	1	0
2013-14	65-74	0	0	0	0	0	0	0	0	0	0	0	0	0	0	0	favorable	1	white	1	0	hghest tertile	former smoker	incidental	other		solid	<=4 mm	0	0	0	0	0
2013-14	65-74	1-3	0	0	0	1	0	0	0	0	0	0	0	0	0	0	intermediate	1	white	1	1	lowest tertile	current smoker	symptom-detected			solid	<=4 mm	0	1	1	0	0
2013-14	65-74	0	0	0	0	0	0	0	0	0	0	0	0	0	0	0	favorable	1	other	1	1	lowest tertile	former smoker	symptom-detected			solid	>6-8 mm	0	0	1	0	0
2013-14	65-74	1-3	0	1	0	0	0	0	0	0	0	0	0	0	0	0	intermediate	1	white	1	1	lowest tertile	current smoker	screen-detected		lung ca screening	solid	<=4 mm	0	0	0	0	0
2013-14	65-74	1-3	0	1	0	0	0	0	0	0	1	0	0	0	0	0	intermediate	1	white	1	1	lowest tertile	former smoker	incidental	vascular evaluation		solid	<=4 mm	0	1	1	0	0
2013-14	65-74	0	0	0	0	0	0	0	0	0	0	0	0	0	0	0	favorable	1					former smoker	screen-detected		VA-related screening	solid	<=4 mm	0	1	0	0	0
2013-14	65-74	1-3	1	0	0	0	0	0	0	0	0	0	0	0	0	0	intermediate	1	white	0	0	middle tertile	current smoker	screen-detected		lung ca screening	solid	<=4 mm	0	1	1	0	0
2013-14	65-74	0	0	0	0	0	0	0	0	0	0	0	0	0	0	0	favorable	1	other	0	0	hghest tertile	current smoker	symptom-detected			solid	>8 mm	0	1	0	1	1
2008-09	>=85	0	0	0	0	0	0	0	0	0	0	0	0	0	0	0	intermediate	1	white	1	1	lowest tertile	former smoker	symptom-detected			solid	<=4 mm	1	0	0	0	0	1	1	0	1	1	0	0	0	0		0	0	1	non cancer death
2008-09	75-84	1-3	1	0	0	0	0	0	0	0	0	0	0	0	0	0	intermediate	1	white	0	1	middle tertile	former smoker	symptom-detected			solid	4-6 mm	0	0	1	0	0	1	1	0	1	1	0	0	0	0		0	0	0
2008-09	65-74	1-3	1	0	0	0	0	0	0	0	0	0	0	0	0	0	intermediate	1	white	0	1	lowest tertile	former smoker	symptom-detected			solid	<=4 mm	1	0	1	0	0	1	1	1	1	0	1	0	1	0	seizure	0	0	0
2013-14	65-74	1-3	0	0	0	1	0	0	0	0	0	0	0	0	0	0	intermediate	1	white	1	1	lowest tertile	former smoker	screen-detected		lung ca screening	solid	<=4 mm	0	1	0	0	0
2013-14	65-74	0	0	0	0	0	0	0	0	0	0	0	0	0	0	0	favorable	1	white	1	1	lowest tertile	former smoker	symptom-detected			solid	<=4 mm	0	0	1	0	1
2013-14	65-74	1-3	0	0	0	0	1	0	0	0	0	0	0	0	0	0	intermediate	1	white	1	0	middle tertile	never smoker	screen-detected		VA-related screening	solid	<=4 mm	0	0	0	0	0
2013-14	65-74	0	0	0	0	0	0	0	0	0	0	0	0	0	0	0	favorable	1	white	0	0	hghest tertile	never smoker	incidental	abd CT		solid	4-6 mm	0	0	0	0	0
2013-14	65-74	1-3	1	0	0	0	1	0	0	0	0	0	0	0	0	0	intermediate	1	white	0	0	hghest tertile	current smoker	screen-detected		lung ca screening	solid	4-6 mm	1	1	0	0	0
2008-09	>=85	1-3	0	1	1	0	0	0	0	0	0	0	0	0	0	0	limited	1	white	0	1	middle tertile	former smoker	symptom-detected			solid	4-6 mm	0	1	1	0	0	1	0	0	0	0	0	0	0	0		0	0	1	non cancer death
2008-09	75-84	>=4	0	1	1	1	0	0	0	0	0	0	0	0	0	0	limited	1	white	1	1	lowest tertile	current smoker	symptom-detected			solid	>8 mm	0	0	0	0	0	1	0	0	0	0	0	0	0	0		0	0	1	unknown
2008-09	75-84	0	0	0	0	0	0	0	0	0	0	0	0	0	0	0	intermediate	1	white	1	0	hghest tertile	current smoker	symptom-detected			solid	>8 mm	0	0	1	0	0	1	1	0	1	1	0	0	0	0		0	0	1	non cancer death
2008-09	75-84	1-3	0	1	0	0	1	0	0	0	0	0	0	0	0	0	intermediate	1	other	1	1	lowest tertile	never smoker	symptom-detected			mixed	4-6 mm	0	1	1	0	0	1	0	0	0	0	0	0	0	0		0	1	1	cancer death (non lung)
2008-09	65-74	0	0	0	0	0	0	0	0	0	0	0	0	0	0	0	favorable	1	white	0	0	hghest tertile	former smoker	symptom-detected			solid	<=4 mm	0	1	0	0	0	1	1	0	1	1	0	0	0	0		0	0	0
2013-14	65-74	1-3	0	0	1	0	0	0	0	0	0	0	0	0	0	0	intermediate	1	white	1	1	lowest tertile	former smoker	symptom-detected			solid	4-6 mm	0	0	1	0	0
2013-14	65-74	>=4	1	1	1	0	0	1	0	0	0	0	0	0	0	0	limited	1	black		0	hghest tertile	former smoker	incidental	other		mixed	<=4 mm	0	0	0	0	0
2013-14	65-74	1-3	0	1	0	0	1	0	0	0	0	0	0	0	0	0	intermediate	0	white	0	0	hghest tertile	never smoker	incidental	cardiac evaluation		solid	<=4 mm	0	0	1	0	0
2013-14	>=85	0	0	0	0	0	0	0	0	0	0	0	0	0	0	0	intermediate	1	white	1	1	lowest tertile	never smoker	symptom-detected			solid	>8 mm	0	0	1	1	0
2008-09	>=85	0	0	0	0	0	0	0	0	0	0	0	0	0	0	0	intermediate	1	white	1	1	lowest tertile	former smoker	symptom-detected			solid	4-6 mm	0	1	0	0	0	1	1	0	1	1	0	0	0	0		0	0	0	non cancer death
2013-14	75-84	1-3	1	0	0	0	0	1	0	0	0	0	0	0	0	0	intermediate	1	white	1	0	hghest tertile	former smoker	incidental	other		solid	<=4 mm	0	1	1	0	0
2008-09	75-84	1-3	0	0	0	0	0	1	0	0	0	0	0	0	0	0	intermediate	1	other	1	1	middle tertile	former smoker	incidental	vascular evaluation		solid	<=4 mm	0	0	1	0	1	0	0	0	0	0	0	0	0	0		0	0	1	non cancer death
2008-09	65-74	0	0	0	0	0	0	0	0	0	0	0	0	0	0	0	favorable	1	white	1	1	middle tertile	current smoker	incidental	peri-operative		solid	>8 mm	1	1	1	0	0	0	1	1	1	0	1	0	0	1	bleeding	1	0	1	lung ca death
2008-09	65-74	0	0	0	0	0	0	0	0	0	0	0	0	0	0	0	favorable	1	white	1	1	middle tertile	current smoker	symptom-detected			solid	>8 mm	0	1	0	1	0	1	0	1	1	0	0	0	1	0	none	1	0	1	lung ca death
2008-09	65-74	1-3	0	1	1	0	0	1	0	0	0	0	0	0	0	0	intermediate	1	white	0	1	middle tertile	former smoker	incidental	peri-operative		mixed	4-6 mm	0	1	1	0	0	0	1	0	1	1	0	0	0	0		0	0	0	non cancer death
2008-09	>=85	0	0	0	0	0	0	0	0	0	0	0	0	0	0	0	intermediate	1	other	1	1	middle tertile	former smoker	incidental	peri-operative		mixed	>8 mm	0	1	0	0	0	0	1	1	1	1	0	1	0	0	none	1	0	1	lung ca death
2013-14	65-74	1-3	0	1	0	0	0	0	0	0	0	0	0	0	0	0	intermediate	1	white	0	1	middle tertile	former smoker	screen-detected		lung ca screening	mixed	>8 mm	0	0	1	0	0
2013-14	65-74	1-3	0	1	0	0	0	0	0	0	0	0	0	0	0	0	intermediate	1	white	0	1	lowest tertile	former smoker	incidental	other		mixed	<=4 mm	0	0	1	0	1
2013-14	65-74	1-3	1	1	0	0	0	0	1	0	0	0	0	0	0	0	intermediate	1	white	1	0	hghest tertile	never smoker	incidental	peri-operative		solid	<=4 mm	0	0	1	0	0
2013-14	65-74	1-3	1	0	0	0	0	0	0	0	0	0	0	0	0	0	intermediate	1	white	0	1	middle tertile	former smoker	symptom-detected			solid	>6-8 mm	0	1	0	0	0
2013-14	65-74	1-3	0	0	1	0	0	0	0	0	0	0	0	0	0	0	intermediate	1	white	0	1	lowest tertile	former smoker	incidental	cardiac evaluation		solid	4-6 mm	0	0	1	0	0
2008-09	>=85	0	0	0	0	0	0	0	0	0	0	0	0	0	0	0	intermediate	1	white	0	0	hghest tertile	never smoker	symptom-detected			solid	<=4 mm	0	1	1	0	0	1	0	0	0	0	0	0	0	0		0	0	0
2013-14	65-74	0	0	0	0	0	0	0	0	0	0	0	0	0	0	0	favorable	1	white	0	0	hghest tertile	former smoker	incidental	other		solid	4-6 mm	0	0	1	0	0
2013-14	65-74	0	0	0	0	0	0	0	0	0	0	0	0	0	0	0	favorable	1	white	0	1	hghest tertile	former smoker	incidental	peri-operative		solid	4-6 mm	0	0	0	0	0
2008-09	65-74	0	0	0	0	0	0	0	0	0	0	0	0	0	0	0	favorable	1	white	0	0	middle tertile	current smoker	incidental	peri-operative		solid	4-6 mm	0	1	0	0	0	0	0	0	0	0	0	0	0	0		0	0	0
2013-14	65-74	1-3	0	1	0	0	0	1	0	0	0	0	0	0	0	0	intermediate	1	white	0	0	hghest tertile	former smoker	incidental	abd CT		solid	>6-8 mm	0	0	1	0	0
2013-14	65-74	1-3	0	1	0	0	1	0	0	0	0	0	0	0	0	0	intermediate	1	white	1	0	middle tertile	former smoker	incidental	peri-operative		solid	<=4 mm	0	1	1	0	0
2013-14	65-74	>=4	0	0	0	1	0	0	0	1	0	0	1	0	0	0	limited	1	black	1	0	hghest tertile	former smoker	symptom-detected			solid	<=4 mm	0	1	1	0	0
2013-14	65-74	0	0	0	0	0	0	0	0	0	0	0	0	0	0	0	favorable	1	white	0	0	middle tertile	never smoker	symptom-detected			solid	<=4 mm	0	0	0	0	0
2013-14	75-84	0	0	0	0	0	0	0	0	0	0	0	0	0	0	0	intermediate	1	white	1	1	middle tertile	never smoker	incidental	other		solid	>8 mm	0	1	1	0	0
2013-14	75-84	0	0	0	0	0	0	0	0	0	0	0	0	0	0	0	intermediate	1	white		0	middle tertile	former smoker	symptom-detected			solid	<=4 mm	1	1	1	1	1
2008-09	65-74	0	0	0	0	0	0	0	0	0	0	0	0	0	0	0	favorable	1	white	1	0	middle tertile	former smoker	screen-detected		lung ca screening	solid	4-6 mm	0	0	1	0	0	0	1	0	1	1	0	0	0	0		0	1	1	cancer death (non lung)
2013-14	65-74	0	0	0	0	0	0	0	0	0	0	0	0	0	0	0	favorable	1	white	0	0	hghest tertile	former smoker	symptom-detected			solid	<=4 mm	0	1	1	0	1
2013-14	65-74	>=4	1	0	0	1	0	0	0	0	0	0	0	0	0	1	limited	1	white	0	1	hghest tertile	never smoker	symptom-detected			mixed	<=4 mm	0	0	1	1	1
2013-14	65-74	>=4	1	0	1	1	0	0	0	0	0	0	0	0	0	0	limited	1	black	1	0	middle tertile	former smoker	incidental	vascular evaluation		solid	>8 mm	1	0	1	0	0
2013-14	65-74	0	0	0	0	0	0	0	0	0	0	0	0	0	0	0	favorable	1	white	1	1	middle tertile	former smoker	incidental	abd CT		mixed	>6-8 mm	0	1	1	0	0
2008-09	>=85	>=4	0	1	1	0	1	0	1	0	0	0	0	0	0	0	limited	1	white	0	1	lowest tertile	former smoker	symptom-detected			solid	>6-8 mm	0	1	1	0	0	1	1	0	1	1	0	0	0	0		0	0	1	non cancer death
2008-09	75-84	0	0	0	0	0	0	0	0	0	0	0	0	0	0	0	intermediate	1	white	1	1	lowest tertile	former smoker	incidental	abd CT		solid	>6-8 mm	0	1	0	0	0	0	1	1	1	1	0	0	1	0	none	0	0	1	non cancer death
2013-14	75-84	1-3	1	0	0	0	0	0	0	0	0	0	0	0	0	0	intermediate	1	white	0	0	hghest tertile	former smoker	incidental	abd CT		solid	<=4 mm	0	0	1	0	0
2008-09	75-84	>=4	1	1	1	0	0	0	0	0	0	0	0	0	0	0	limited	1	white	0	1	middle tertile	former smoker	incidental	vascular evaluation		solid	>8 mm	0	1	0	0	0	0	1	0	1	0	1	0	0	0		0	1	1	cancer death (non lung)
2013-14	75-84	1-3	0	0	0	0	0	1	0	0	0	0	0	0	0	0	intermediate	1	black	0	0	hghest tertile	former smoker	incidental	abd CT		mixed	<=4 mm	0	0	1	0	0
2013-14	75-84	0	0	0	0	0	0	0	0	0	0	0	0	0	0	0	intermediate	1	white	1	0	hghest tertile	former smoker	incidental	TAVR		solid	4-6 mm	0	1	1	0	0
2013-14	65-74	1-3	0	0	0	0	1	0	0	0	0	0	0	0	0	0	intermediate	1	white	1	0	middle tertile	former smoker	incidental	peri-operative		solid	4-6 mm	0	0	1	0	0
2013-14	65-74	1-3	1	0	0	0	1	1	0	0	0	0	0	0	0	0	intermediate	1	white	0	1	lowest tertile	current smoker	incidental	vascular evaluation		solid	4-6 mm	0	0	1	0	0
2008-09	>=85	0	0	0	0	0	0	0	0	0	0	0	0	0	0	0	intermediate	1	other	0	1	lowest tertile	former smoker	symptom-detected			mixed	<=4 mm	0	0	1	0	1	1	0	0	0	0	0	0	0	0		0	0	1	non cancer death
2008-09	75-84	1-3	1	0	0	0	0	0	0	0	0	0	0	0	0	0	intermediate	1	white	0	1	lowest tertile	former smoker	symptom-detected			solid	<=4 mm	0	0	1	0	0	1	0	0	0	0	0	0	0	0		0	1	1	cancer death (non lung)
2013-14	75-84	1-3	1	0	0	0	0	0	0	0	0	0	0	0	0	0	intermediate	1	white	0	1	lowest tertile	never smoker	incidental	peri-operative		solid	<=4 mm	0	1	0	0	0
2008-09	65-74	0	0	0	0	0	0	0	0	0	0	0	0	0	0	0	favorable	1	white	1	1	lowest tertile	former smoker	incidental	peri-operative		solid	<=4 mm	0	0	1	0	0	0	1	0	1	1	0	0	0	0		0	0	0
2013-14	65-74	0	0	0	0	0	0	0	0	0	0	0	0	0	0	0	favorable	1	white	1	0	middle tertile	current smoker	symptom-detected			groundglass	4-6 mm	0	1	1	0	0
2013-14	65-74	1-3	0	0	0	1	0	0	0	0	0	0	0	0	0	0	intermediate	1	white	1	1	middle tertile	never smoker	incidental	vascular evaluation		solid	4-6 mm	0	1	1	0	0
2013-14	65-74	1-3	1	0	0	0	0	0	0	0	0	0	0	0	0	0	intermediate	1	white	1	1	hghest tertile	former smoker	incidental	other		mixed	<=4 mm	0	0	1	0	1
2013-14	65-74	0	0	0	0	0	0	0	0	0	0	0	0	0	0	0	favorable	1	white	1	1	middle tertile	former smoker	incidental	abd CT		solid	>6-8 mm	0	0	1	0	0
2013-14	65-74	1-3	0	0	1	0	0	0	1	0	0	0	0	0	0	0	intermediate	1	other	0	1	middle tertile	former smoker	incidental	vascular evaluation		solid	<=4 mm	0	0	1	0	0
2013-14	65-74	1-3	1	0	0	0	0	0	0	0	0	0	0	0	0	0	intermediate	1	black	0	1	middle tertile	former smoker	symptom-detected			solid	4-6 mm	0	0	0	1	0
2008-09	65-74	0	0	0	0	0	0	0	0	0	0	0	0	0	0	0	favorable	1	white	0	1	middle tertile	current smoker	symptom-detected			solid	<=4 mm	0	1	0	0	0	1	1	1	1	1	0	0	1	0	none	0	0	0
2013-14	75-84	1-3	1	0	0	0	0	0	0	0	1	0	0	0	0	0	intermediate	1	white	0	1	middle tertile	former smoker	incidental	abd CT		solid	<=4 mm	0	0	1	0	0
2008-09	75-84	0	0	0	0	0	0	0	0	0	0	0	0	0	0	0	intermediate	1	black	1	1	middle tertile	former smoker	symptom-detected			solid	>8 mm	0	1	1	0	0	1	1	0	1	1	1	0	0	0		0	0	0	non cancer death
2008-09	65-74	1-3	1	0	0	0	0	0	0	0	0	0	0	0	0	0	intermediate	1	white	1	1	lowest tertile	former smoker	incidental	abd CT		groundglass	4-6 mm	0	1	1	0	0	0	1	0	1	1	0	0	0	0		0	0	0
2013-14	75-84	0	0	0	0	0	0	0	0	0	0	0	0	0	0	0	intermediate	1	white	0	0	middle tertile	current smoker	symptom-detected			mixed	>8 mm	1	0	1	0	0
2013-14	75-84	0	0	0	0	0	0	0	0	0	0	0	0	0	0	0	intermediate	1	white	1	1	hghest tertile	former smoker	symptom-detected			solid	>8 mm	0	0	1	0	0
2013-14	75-84	0	0	0	0	0	0	0	0	0	0	0	0	0	0	0	intermediate	1	white	0	0	hghest tertile	never smoker	incidental	other		solid	<=4 mm	0	0	0	0	0
2013-14	75-84	0	0	0	0	0	0	0	0	0	0	0	0	0	0	0	intermediate	1	white	1	0	hghest tertile	former smoker	incidental	peri-operative		solid	<=4 mm	0	0	0	0	0
2013-14	65-74	1-3	0	1	0	0	0	0	0	0	0	0	0	0	0	0	intermediate	1	white	0	1	lowest tertile	former smoker	symptom-detected			solid	>8 mm	0	1	0	0	0
2013-14	65-74	0	0	0	0	0	0	0	0	0	0	0	0	0	0	0	favorable	1	white	0	0	hghest tertile	former smoker	symptom-detected			solid	<=4 mm	0	1	0	0	0
2013-14	>=85	0	0	0	0	0	0	0	0	0	0	0	0	0	0	0	intermediate	1	white	1	0	hghest tertile	never smoker	incidental	other		solid	<=4 mm	0	1	1	0	0
2008-09	65-74	0	0	0	0	0	0	0	0	0	0	0	0	0	0	0	favorable	1	white	0	0	hghest tertile	former smoker	incidental	abd CT		mixed	<=4 mm	0	1	0	0	0	0	1	0	1	1	0	0	0	0		0	0	0
2008-09	65-74	1-3	0	0	0	0	0	1	0	0	0	0	0	0	0	0	intermediate	1	white	0	0	hghest tertile	former smoker	incidental	vascular evaluation		solid	4-6 mm	0	0	0	0	0	0	1	0	1	1	0	0	0	0		0	0	0	non cancer death
2008-09	65-74	0	0	0	0	0	0	0	0	0	0	0	0	0	0	0	favorable	1	white	0			former smoker	symptom-detected			mixed	>8 mm	0	0	0	0	0	1	1	0	1	1	0	0	0	0		0	0	0
2013-14	75-84	0	0	0	0	0	0	0	0	0	0	0	0	0	0	0	intermediate	0	white	0	1	lowest tertile	never smoker	incidental	other		solid	<=4 mm	0	0	1	0	1
2013-14	75-84	0	0	0	0	0	0	0	0	0	0	0	0	0	0	0	intermediate	1	white	0	1	lowest tertile	former smoker	symptom-detected			mixed	<=4 mm	0	0	1	0	0
2013-14	65-74	0	0	0	0	0	0	0	0	0	0	0	0	0	0	0	favorable	1	other	0	1	lowest tertile	former smoker	symptom-detected			solid	>8 mm	0	0	1	1	0
2013-14	75-84	0	0	0	0	0	0	0	0	0	0	0	0	0	0	0	intermediate	1	black	1	1	middle tertile		incidental	vascular evaluation		solid	<=4 mm	0	0	0	0	0
2008-09	65-74	1-3	1	0	0	0	0	0	1	0	0	0	0	0	0	0	intermediate	1	white	1	1	lowest tertile	former smoker	symptom-detected			mixed	>8 mm	0	1	1	0	1	1	0	0	0	0	0	0	0	0		0	0	1	non cancer death
2013-14	65-74	0	0	0	0	0	0	0	0	0	0	0	0	0	0	0	favorable	1	other	1	1	middle tertile	current smoker	screen-detected		lung ca screening	solid	<=4 mm	0	1	1	1	0
2013-14	65-74	1-3	0	1	0	0	0	0	0	0	0	0	0	0	0	0	intermediate	1	white	1	0	hghest tertile	former smoker	incidental	abd CT		solid	<=4 mm	0	0	0	0	0
2013-14	65-74	0	0	0	0	0	0	0	0	0	0	0	0	0	0	0	favorable	1	other	0	0	hghest tertile	former smoker	incidental	vascular evaluation		groundglass	4-6 mm	0	0	1	0	1
2008-09	65-74	0	0	0	0	0	0	0	0	0	0	0	0	0	0	0	favorable	1	white	1	0	hghest tertile	former smoker	incidental	peri-operative		solid	>6-8 mm	0	0	1	0	0	0	1	0	1	1	0	0	0	0		0	0	0
2008-09	65-74	1-3	1	0	1	0	0	0	0	0	0	0	0	0	0	0	intermediate	1	white	0	1	hghest tertile	current smoker	incidental	vascular evaluation		groundglass	<=4 mm	0	0	1	0	0	0	0	0	0	0	0	0	0	0		0	0	1	non cancer death
2008-09	65-74	1-3	0	1	1	0	0	0	0	0	0	0	0	0	0	0	intermediate	1		0	1	middle tertile	never smoker	incidental	peri-operative		mixed	4-6 mm	0	1	1	0	0	0	0	0	0	0	0	0	0	0		0	0	0
2013-14	65-74	1-3	0	0	0	0	1	0	0	0	0	0	0	0	0	0	intermediate	1	white	0	1	lowest tertile	current smoker	incidental	peri-operative		solid	<=4 mm	0	1	1	0	0
2013-14	65-74	0	0	0	0	0	0	0	0	0	0	0	0	0	0	0	favorable	0		0	1	middle tertile	former smoker	incidental	vascular evaluation		solid	4-6 mm	0	1	1	0	0
2013-14	65-74	0	0	0	0	0	0	0	0	0	0	0	0	0	0	0	favorable	1	white	0	1	lowest tertile	current smoker	symptom-detected			solid	<=4 mm	0	1	1	0	1
2013-14	65-74	1-3	0	0	0	0	0	0	0	1	0	0	0	0	0	0	intermediate	1	white	1	1	lowest tertile	former smoker	screen-detected		lung ca screening	solid	<=4 mm	0	1	1	0	0
2013-14	65-74	1-3	1	0	0	0	0	0	0	0	0	0	0	0	0	0	intermediate	1	white	0	0	hghest tertile	current smoker	symptom-detected			solid	4-6 mm	0	0	1	1	0
2013-14	65-74	0	0	0	0	0	0	0	0	0	0	0	0	0	0	0	favorable	1	white	0	0	hghest tertile	current smoker	screen-detected		lung ca screening	solid	<=4 mm	0	1	0	0	0
2013-14	65-74	0	0	0	0	0	0	0	0	0	0	0	0	0	0	0	favorable	1		0	1	hghest tertile	current smoker	screen-detected		lung ca screening	solid	<=4 mm	0	0	1	0	0
2013-14	65-74	1-3	1	1	0	0	0	0	0	0	0	0	0	0	0	0	intermediate	1	white	0	0	middle tertile	former smoker	screen-detected		VA-related screening	solid	<=4 mm	0	0	1	0	0
2013-14	75-84	>=4	0	0	1	1	0	1	0	0	0	0	0	0	0	0	limited	1	white	0	0	hghest tertile	former smoker	symptom-detected			solid	<=4 mm	0	0	1	0	1
2013-14	75-84	0	0	0	0	0	0	0	0	0	0	0	0	0	0	0	intermediate	1	white	1	0	hghest tertile	former smoker	symptom-detected			solid	>8 mm	0	0	1	0	0
2008-09	75-84	1-3	1	0	1	0	0	0	0	0	0	0	0	0	0	0	intermediate	1	white	1	0	hghest tertile	former smoker	symptom-detected			solid	<=4 mm	0	1	1	0	0	1	1	0	1	1	0	0	0	0		0	0	0	non cancer death
2008-09	75-84	1-3	1	0	0	0	0	0	0	0	0	0	0	0	0	0	intermediate	1	white	1	1	lowest tertile	former smoker	symptom-detected			mixed	>8 mm	0	1	1	0	1	1	1	0	1	1	1	0	0	0		0	0	0
2008-09	65-74	1-3	0	0	0	0	1	0	0	0	0	0	0	0	0	0	intermediate	1	white		1	middle tertile	former smoker	incidental	peri-operative		solid	4-6 mm	0	1	1	0	0	0	1	0	1	1	0	0	0	0		0	0	0
2013-14	65-74	0	0	0	0	0	0	0	0	0	0	0	0	0	0	0	favorable	1	white	0	1	lowest tertile	current smoker	symptom-detected			solid	>8 mm	0	1	1	1	0
2008-09	65-74	0	0	0	0	0	0	0	0	0	0	0	0	0	0	0	favorable	1	white	0			former smoker	incidental	other		solid	4-6 mm	0	0	0	0	0	0	1	1	1	1	1	1	0	0	none	1	0	1	lung ca death
2008-09	65-74	0	0	0	0	0	0	0	0	0	0	0	0	0	0	0	favorable	1	white	1	1	middle tertile	former smoker	symptom-detected			solid	<=4 mm	0	1	1	1	0	1	0	0	0	0	0	0	0	0		0	0	0
2013-14	65-74	1-3	1	1	0	0	0	0	1	0	0	0	0	0	0	0	intermediate	1	white	0	1	middle tertile	former smoker	incidental	peri-operative		solid	>8 mm	0	1	0	0	0
2013-14	65-74	0	0	0	0	0	0	0	0	0	0	0	0	0	0	0	favorable	1	white	0	1	middle tertile	never smoker	incidental	other		mixed	4-6 mm	1	1	1	0	0
2013-14	65-74	1-3	1	0	0	0	0	0	0	0	0	0	0	0	0	0	intermediate	1	white	0	0	hghest tertile	never smoker	incidental	peri-operative		solid	<=4 mm	0	1	1	0	0
2013-14	65-74	0	0	0	0	0	0	0	0	0	0	0	0	0	0	0	favorable	1	white	1	1	lowest tertile	current smoker	symptom-detected			solid	>6-8 mm	0	0	1	1	0
2008-09	65-74	1-3	0	0	0	1	0	0	0	0	0	0	0	0	0	0	intermediate	1	black	1	0	middle tertile	former smoker	incidental	peri-operative		solid	4-6 mm	0	1	1	0	0	0	1	0	1	1	1	0	0	0		0	0	0
2008-09	65-74	0	0	0	0	0	0	0	0	0	0	0	0	0	0	0	favorable	1	white	1	0	hghest tertile	former smoker	symptom-detected			solid	4-6 mm	0	1	1	0	0	1	0	0	0	0	0	0	0	0		0	0	1	non cancer death
2013-14	65-74	0	0	0	0	0	0	0	0	0	0	0	0	0	0	0	favorable	1	white	1	0	hghest tertile	former smoker	screen-detected		lung ca screening	solid	4-6 mm	0	1	1	0	0
2013-14	65-74	1-3	1	1	0	0	0	0	0	0	0	0	0	0	0	0	intermediate	1	white	0	1	hghest tertile	former smoker	symptom-detected			solid	4-6 mm	0	1	1	0	0
2013-14	65-74	0	0	0	0	0	0	0	0	0	0	0	0	0	0	0	favorable	1		0	1	middle tertile	never smoker	symptom-detected			mixed	<=4 mm	0	0	1	0	1
2013-14	65-74	0	0	0	0	0	0	0	0	0	0	0	0	0	0	0	favorable	1		0	1	lowest tertile	never smoker	screen-detected		VA-related screening	solid	<=4 mm	0	0	0	0	0
2008-09	75-84	0	0	0	0	0	0	0	0	0	0	0	0	0	0	0	intermediate	1	white	1	1	lowest tertile	former smoker	symptom-detected			solid	>8 mm	0	0	0	1	0	1	1	0	1	1	1	0	0	0		0	0	1	non cancer death
2008-09	75-84	0	0	0	0	0	0	0	0	0	0	0	0	0	0	0	intermediate	1	white	0	1	middle tertile	former smoker	incidental	peri-operative		solid	<=4 mm	0	1	0	0	0	0	1	0	1	1	0	0	0	0		0	0	0
2013-14	>=85	1-3	0	0	0	1	0	0	1	0	0	0	0	0	0	0	limited	1	white	0	0	hghest tertile	never smoker	incidental	TAVR		solid	<=4 mm	0	0	1	0	0
2008-09	65-74	0	0	0	0	0	0	0	0	0	0	0	0	0	0	0	favorable	0	black	0	1	middle tertile	never smoker	symptom-detected			solid	>6-8 mm	0	0	1	0	0	1	0	0	0	0	0	0	0	0		0	0	0
2008-09	65-74	1-3	0	1	0	0	0	0	0	0	1	0	0	0	0	0	intermediate	1	other	1	1	lowest tertile	current smoker	symptom-detected			solid	>8 mm	0	1	1	0	1	1	0	0	0	0	0	0	0	0		0	0	0	non cancer death
2013-14	65-74	0	0	0	0	0	0	0	0	0	0	0	0	0	0	0	favorable	1	white	0	1	hghest tertile	current smoker	symptom-detected			solid	<=4 mm	0	1	1	0	0
2013-14	65-74	1-3	1	0	0	1	0	0	0	0	0	0	0	0	0	0	intermediate	1	white	0	1	lowest tertile	current smoker	screen-detected		lung ca screening	solid	<=4 mm	0	0	1	0	0
2013-14	65-74	0	0	0	0	0	0	0	0	0	0	0	0	0	0	0	favorable	1	white	1	1	middle tertile	former smoker	incidental	abd CT		solid	4-6 mm	0	1	1	0	0
2013-14	65-74	0	0	0	0	0	0	0	0	0	0	0	0	0	0	0	favorable	1	black				current smoker	screen-detected		VA-related screening	mixed	4-6 mm	0	0	1	0	1
2013-14	65-74	0	0	0	0	0	0	0	0	0	0	0	0	0	0	0	favorable	1	white	0	1	lowest tertile	former smoker	symptom-detected			solid	4-6 mm	0	0	1	1	0
2013-14	65-74	1-3	1	0	0	0	0	0	0	0	1	0	0	0	0	0	intermediate	1	white	0	1	lowest tertile	former smoker	symptom-detected			mixed	>8 mm	0	0	1	0	0
2013-14	65-74	1-3	1	0	0	0	0	1	0	0	0	0	0	0	0	0	intermediate	1	black	0	0	middle tertile	current smoker	incidental	vascular evaluation		solid	<=4 mm	0	1	0	0	0
2008-09	65-74	>=4	0	0	1	1	0	0	1	0	0	0	0	0	0	0	limited	1	white	0	0	hghest tertile	former smoker	symptom-detected			solid	>8 mm	1	0	1	0	0	1	1	1	1	0	1	0	1	0	none	1	0	1	lung ca death
2008-09	75-84	0	0	0	0	0	0	0	0	0	0	0	0	0	0	0	intermediate	1	white	0			never smoker	symptom-detected			solid	<=4 mm	0	1	0	0	0	1	1	0	1	1	0	0	0	0		0	0	1	non cancer death
2013-14	75-84	1-3	1	0	0	0	0	0	0	0	0	0	0	0	0	0	intermediate	1	white	0	1	middle tertile	current smoker	incidental	TAVR		solid	>6-8 mm	0	0	0	0	0
2008-09	75-84	1-3	0	0	1	0	0	0	0	0	0	0	0	0	0	0	intermediate	1	white	0	0	hghest tertile	former smoker	incidental	other		solid	4-6 mm	0	1	0	0	0	0	1	0	1	1	1	0	0	0		0	0	1	unknown
2008-09	65-74	1-3	1	0	0	0	0	0	0	0	0	0	0	0	0	0	intermediate	1	white	0	0	middle tertile	former smoker	symptom-detected			solid	>8 mm	0	1	1	0	0	1	1	0	1	1	0	0	0	0		0	0	1	non cancer death
2008-09	65-74	0	0	0	0	0	0	0	0	0	0	0	0	0	0	0	favorable	1	other	1	1	lowest tertile	former smoker	symptom-detected			solid	4-6 mm	0	1	1	0	0	1	1	0	1	1	0	0	0	0		0	0	1	non cancer death
2013-14	65-74	1-3	0	0	0	1	0	0	0	0	0	0	0	0	0	0	intermediate	1	white	1	0	middle tertile	never smoker	incidental	abd CT		solid	4-6 mm	0	0	1	0	0
2013-14	65-74	1-3	1	0	0	0	0	1	0	0	0	0	0	0	0	0	intermediate	1	white	1	0	hghest tertile	former smoker	screen-detected		lung ca screening	solid	<=4 mm	0	1	1	0	0
2013-14	65-74	0	0	0	0	0	0	0	0	0	0	0	0	0	0	0	favorable	1	white	0	1	middle tertile	current smoker	screen-detected		lung ca screening	solid	>6-8 mm	0	1	1	0	0
2013-14	65-74	0	0	0	0	0	0	0	0	0	0	0	0	0	0	0	favorable	1	other	1	1	lowest tertile	former smoker	incidental	peri-operative		solid	4-6 mm	0	1	1	0	0
2013-14	65-74	0	0	0	0	0	0	0	0	0	0	0	0	0	0	0	favorable	1	white	1	1	hghest tertile	former smoker	incidental	abd CT		solid	>6-8 mm	0	0	1	0	0
2013-14	65-74	0	0	0	0	0	0	0	0	0	0	0	0	0	0	0	favorable	1	white	0	1	hghest tertile	former smoker	symptom-detected			solid	>8 mm	0	0	0	0	0
2013-14	75-84	>=4	1	0	1	1	0	0	0	0	0	0	0	0	0	0	limited	1	other	0	1	lowest tertile	former smoker	symptom-detected			solid	>6-8 mm	1	1	0	0	0
2008-09	65-74	>=4	1	1	1	1	0	0	0	0	0	0	0	0	0	0	limited	1	white	0	1	lowest tertile	former smoker	symptom-detected			groundglass	<=4 mm	0	0	1	0	1	1	0	0	0	0	0	0	0	0		0	0	1	non cancer death
2013-14	65-74	0	0	0	0	0	0	0	0	0	0	0	0	0	0	0	favorable	1		0	1	lowest tertile	former smoker	incidental	peri-operative		solid	>8 mm	0	0	1	0	0
2008-09	65-74	1-3	0	0	0	0	1	1	0	0	0	0	0	0	0	0	intermediate	1	white	1	0	hghest tertile	former smoker	symptom-detected			solid	>8 mm	0	1	0	1	0	1	0	0	0	0	0	0	0	0		0	0	1	non cancer death
2013-14	65-74	>=4	1	1	1	0	0	0	1	0	0	0	0	0	0	0	limited	1	other	0	1	hghest tertile	current smoker	incidental	peri-operative		solid	>8 mm	1	1	1	0	0
2013-14	65-74	0	0	0	0	0	0	0	0	0	0	0	0	0	0	0	favorable	1	white	0	0	hghest tertile	former smoker	symptom-detected			solid	<=4 mm	0	0	0	0	0
2013-14	65-74	1-3	1	0	1	0	0	0	0	0	0	0	0	0	0	0	intermediate	1	white	0	1	lowest tertile	former smoker	symptom-detected			solid	4-6 mm	0	0	1	1	0
2008-09	75-84	0	0	0	0	0	0	0	0	0	0	0	0	0	0	0	intermediate	1	white	0	1	lowest tertile	former smoker	symptom-detected			solid	>8 mm	0	0	0	0	0	1	1	0	1	0	1	0	0	0		1	0	1	lung ca death
2008-09	>=85	0	0	0	0	0	0	0	0	0	0	0	0	0	0	0	intermediate	1	other	0	1	lowest tertile	former smoker	symptom-detected			mixed	<=4 mm	0	0	0	0	1	1	1	0	1	1	0	0	0	0		0	0	0
2008-09	75-84	0	0	0	0	0	0	0	0	0	0	0	0	0	0	0	intermediate	1	other	1	1	middle tertile	never smoker	symptom-detected			solid	<=4 mm	0	0	1	0	0	1	0	0	0	0	0	0	0	0		0	0	0
2013-14	75-84	1-3	0	0	0	0	0	1	0	0	0	0	0	0	0	0	intermediate	1	white	1	1	lowest tertile	former smoker	symptom-detected			solid	4-6 mm	0	1	1	0	0
2008-09	75-84	0	0	0	0	0	0	0	0	0	0	0	0	0	0	0	intermediate	1	white	1	1	lowest tertile	former smoker	symptom-detected			solid	<=4 mm	0	0	0	0	0	1	0	0	0	0	0	0	0	0		0	1	0
2008-09	75-84	0	0	0	0	0	0	0	0	0	0	0	0	0	0	0	intermediate	1	white	0	1	hghest tertile	current smoker	symptom-detected			solid	<=4 mm	0	1	1	0	0	1	1	0	1	1	0	0	0	0		0	0	0	non cancer death
2008-09	65-74	>=4	1	0	0	0	0	0	1	1	0	1	0	0	0	0	limited	1	white	1	0	hghest tertile	former smoker	symptom-detected			solid	4-6 mm	0	0	0	0	0	1	0	0	0	0	0	0	0	0		0	0	1	non cancer death
2013-14	65-74	0	0	0	0	0	0	0	0	0	0	0	0	0	0	0	favorable	1	black	0	1	hghest tertile	former smoker	symptom-detected			solid	>6-8 mm	0	0	1	1	0
2013-14	65-74	1-3	0	1	0	0	0	0	0	1	0	0	0	0	0	0	intermediate	1	white	0	0	hghest tertile	former smoker	incidental	peri-operative		solid	<=4 mm	0	0	0	0	0
2013-14	75-84	1-3	0	1	0	0	0	0	0	0	0	0	0	0	0	0	intermediate	1	white	1	1	middle tertile	former smoker	incidental	abd CT		solid	<=4 mm	0	0	1	0	0
2013-14	65-74	0	0	0	0	0	0	0	0	0	0	0	0	0	0	0	favorable	1	white	1	1	lowest tertile	former smoker	incidental	peri-operative		solid	<=4 mm	0	1	1	0	0
2008-09	65-74	0	0	0	0	0	0	0	0	0	0	0	0	0	0	0	favorable	1	white	0	1	middle tertile	never smoker	symptom-detected			solid	>8 mm	1	0	1	0	0	1	1	0	1	1	0	0	0	0		0	0	0
2013-14	65-74	0	0	0	0	0	0	0	0	0	0	0	0	0	0	0	favorable	1	white	0	0	hghest tertile	former smoker	incidental	abd CT		solid	<=4 mm	0	1	1	0	0
2013-14	65-74	1-3	1	0	0	0	0	0	0	0	0	0	0	0	0	0	intermediate	1	white	0	0	hghest tertile	current smoker	incidental	other		solid	>6-8 mm	0	0	1	0	0
2013-14	65-74	1-3	0	1	0	0	0	0	0	0	0	0	0	0	0	0	intermediate	1	white	0	1	hghest tertile	former smoker	symptom-detected			solid	<=4 mm	0	1	0	0	1
2013-14	65-74	0	0	0	0	0	0	0	0	0	0	0	0	0	0	0	favorable	1	white	1	1	lowest tertile	former smoker	incidental	vascular evaluation		groundglass	<=4 mm	0	0	1	0	1
2013-14	65-74	1-3	1	1	1	0	0	0	0	0	0	0	0	0	0	0	intermediate	1	white	1	1	lowest tertile	current smoker	symptom-detected			solid	>8 mm	0	0	1	0	1
2013-14	65-74	0	0	0	0	0	0	0	0	0	0	0	0	0	0	0	favorable	1	white	1	1	middle tertile	current smoker	symptom-detected			solid	4-6 mm	0	1	0	1	1
2008-09	75-84	1-3	1	0	0	0	0	0	0	0	0	0	0	0	0	0	intermediate	1	white	1	1	hghest tertile	former smoker	symptom-detected			groundglass	<=4 mm	0	1	0	1	0	1	0	0	0	0	0	0	0	0		0	0	0
2013-14	>=85	1-3	1	0	0	0	0	1	0	0	0	0	0	0	0	0	limited	1	white	1	0	hghest tertile	former smoker	symptom-detected			solid	>8 mm	1	1	1	0	0
2013-14	>=85	0	0	0	0	0	0	0	0	0	0	0	0	0	0	0	intermediate	1	white	1	0	hghest tertile	never smoker	incidental	abd CT		solid	<=4 mm	0	0	1	0	0
2008-09	65-74	1-3	0	1	0	0	0	1	0	0	0	0	0	0	0	0	intermediate	1	white	0	0	hghest tertile	former smoker	symptom-detected			solid	>6-8 mm	0	1	0	0	0	1	0	0	0	0	0	0	0	0		0	0	0
2013-14	65-74	0	0	0	0	0	0	0	0	0	0	0	0	0	0	0	favorable	1	white	0	1	lowest tertile	former smoker	symptom-detected			solid	<=4 mm	0	0	1	0	0
2013-14	65-74	0	0	0	0	0	0	0	0	0	0	0	0	0	0	0	favorable	1	white	0	0	middle tertile	current smoker	symptom-detected			solid	>8 mm	0	1	1	1	0
2013-14	65-74	1-3	1	0	0	0	0	0	0	0	0	0	0	0	0	0	intermediate	1	white	0	1	lowest tertile	former smoker	symptom-detected			solid	>8 mm	0	0	1	0	0
2013-14	65-74	0	0	0	0	0	0	0	0	0	0	0	0	0	0	0	favorable	1	white	0	1	lowest tertile	never smoker	incidental	cardiac evaluation		solid	>8 mm	0	0	0	0	0
2013-14	65-74	0	0	0	0	0	0	0	0	0	0	0	0	0	0	0	favorable	1	white	0	1	hghest tertile	never smoker	incidental	abd CT		solid	<=4 mm	0	1	1	0	0
2013-14	65-74	0	0	0	0	0	0	0	0	0	0	0	0	0	0	0	favorable	1	white	0	0	middle tertile	former smoker	incidental	peri-operative		solid	<=4 mm	0	1	0	0	0
2013-14	65-74	0	0	0	0	0	0	0	0	0	0	0	0	0	0	0	favorable	1	white	1	0	middle tertile	never smoker	incidental	abd CT		solid	4-6 mm	0	1	1	0	0
2013-14	65-74	0	0	0	0	0	0	0	0	0	0	0	0	0	0	0	favorable	1	white	0	1	lowest tertile	former smoker	symptom-detected			solid	>8 mm	0	0	0	1	0
2013-14	65-74	1-3	1	0	0	0	0	0	0	0	0	0	0	0	0	0	intermediate	1	other	0	1	hghest tertile	current smoker	symptom-detected			solid	<=4 mm	0	1	1	0	0
2008-09	75-84	0	0	0	0	0	0	0	0	0	0	0	0	0	0	0	intermediate	1	white	0	0	hghest tertile	former smoker	incidental	vascular evaluation		solid	4-6 mm	0	0	1	0	0	0	0	0	0	0	0	0	0	0		0	0	0	non cancer death
2008-09	75-84	0	0	0	0	0	0	0	0	0	0	0	0	0	0	0	intermediate	1	white	0	1	middle tertile	former smoker	incidental	vascular evaluation		solid	4-6 mm	0	0	0	0	0	0	1	0	1	1	1	0	0	0		0	0	1	non cancer death
2013-14	75-84	1-3	0	0	0	0	1	0	0	0	0	0	0	0	0	0	intermediate	1	other	0	1	lowest tertile	former smoker	symptom-detected			solid	<=4 mm	0	0	0	0	0
2013-14	65-74	1-3	1	0	0	0	0	0	0	0	0	0	0	0	0	0	intermediate	1	white	0	1	lowest tertile	current smoker	screen-detected		lung ca screening	solid	<=4 mm	0	1	0	0	0
2013-14	65-74	1-3	1	1	0	0	0	0	0	0	0	0	0	0	0	0	intermediate	1	white	0	0	hghest tertile	current smoker	screen-detected		lung ca screening	groundglass	<=4 mm	0	0	1	0	1
2008-09	65-74	0	0	0	0	0	0	0	0	0	0	0	0	0	0	0	favorable	1	other	1	1	middle tertile	former smoker	symptom-detected			solid	>8 mm	0	1	1	0	0	1	1	0	1	1	0	0	0	0		0	0	0
2013-14	65-74	0	0	0	0	0	0	0	0	0	0	0	0	0	0	0	favorable	1	white	0	1	lowest tertile	former smoker	incidental	abd CT		solid	<=4 mm	0	0	0	0	0
2013-14	65-74	>=4	0	1	1	1	0	0	0	1	0	0	0	0	0	0	limited	1	white	1	1	middle tertile	former smoker	incidental	abd CT		solid	<=4 mm	0	1	1	0	0
2013-14	>=85	1-3	0	0	0	0	0	0	0	0	0	0	1	0	0	0	limited	1	white	1	1	lowest tertile	never smoker	incidental	cardiac evaluation		solid	4-6 mm	0	0	1	0	0
2013-14	75-84	1-3	0	0	1	0	0	0	0	0	0	0	0	0	0	0	intermediate	1	white	1	1	lowest tertile	former smoker	incidental	TAVR		solid	4-6 mm	0	1	1	0	0
2013-14	75-84	1-3	0	0	0	0	1	1	0	0	0	0	0	0	0	0	intermediate	1	white		1	lowest tertile	former smoker	incidental	peri-operative		solid	>8 mm	0	1	0	0	0
2008-09	65-74	1-3	1	0	0	0	0	0	0	0	0	0	0	0	0	0	intermediate	1	white	0	1	hghest tertile	former smoker	symptom-detected			solid	<=4 mm	0	1	1	1	0	1	0	1	1	0	0	0	1	0	bleeding	1	0	1	lung ca death
2013-14	65-74	0	0	0	0	0	0	0	0	0	0	0	0	0	0	0	favorable	1	white	1	1	middle tertile	former smoker	screen-detected		lung ca screening	solid	<=4 mm	0	1	1	0	0
2008-09	65-74	1-3	1	0	0	0	0	0	0	0	0	0	0	0	0	0	intermediate	1	white	0	0	hghest tertile	current smoker	symptom-detected			solid	<=4 mm	0	0	1	1	0	1	1	1	1	1	0	0	1	0	none	1	0	1	lung ca death
2013-14	65-74	>=4	0	1	0	1	0	0	0	0	0	0	0	0	0	0	limited	1	white	0	1	hghest tertile	current smoker	screen-detected		VA-related screening	solid	<=4 mm	0	1	0	0	0
2013-14	65-74	1-3	1	1	0	0	0	0	0	0	0	0	0	0	0	0	intermediate	1	white	0	0	middle tertile	former smoker	incidental	TAVR		solid	<=4 mm	0	0	0	0	0
2013-14	75-84	1-3	0	0	0	0	0	1	0	0	0	0	0	0	0	0	intermediate	1	white	0	1	middle tertile	former smoker	incidental	other		groundglass	<=4 mm	0	1	0	0	0
2008-09	65-74	>=4	0	1	1	1	0	0	0	0	0	0	0	0	0	0	limited	1	white	0	1	middle tertile	former smoker	symptom-detected			solid	<=4 mm	0	1	1	1	1	1	0	0	0	0	0	0	0	0		0	0	1	non cancer death
2013-14	75-84	1-3	0	0	1	1	0	0	0	0	0	0	0	0	0	0	intermediate	1	white	1	1	lowest tertile	never smoker	incidental	vascular evaluation		solid	<=4 mm	0	1	1	0	0
2013-14	>=85	1-3	1	0	1	0	0	0	0	0	0	0	0	0	0	0	limited	1	other	0	1	hghest tertile	former smoker	incidental	vascular evaluation		solid	>8 mm	0	0	1	0	0
2013-14	65-74	1-3	0	1	0	0	0	0	0	0	0	0	0	0	0	0	intermediate	1	white	0	1	lowest tertile	former smoker	symptom-detected			solid	<=4 mm	0	0	1	0	1
2008-09	65-74	1-3	0	0	0	0	0	0	0	0	0	0	1	0	0	0	intermediate	0	white	0	0	hghest tertile	current smoker	symptom-detected			solid	>6-8 mm	0	1	1	0	0	1	1	0	1	1	0	0	0	0		0	0	0
2013-14	65-74	1-3	0	1	0	0	0	0	0	0	0	0	0	0	0	0	intermediate	1	white	0	0	hghest tertile	former smoker	incidental	vascular evaluation		groundglass	<=4 mm	0	1	1	0	1
2013-14	65-74	>=4	0	1	1	1	0	0	1	0	0	0	0	0	0	0	limited	1	white	0	0	middle tertile	former smoker	incidental	abd CT		solid	<=4 mm	0	1	1	0	0
2013-14	>=85	1-3	1	0	0	0	0	0	0	0	0	0	0	0	0	0	limited	1	white	1	1	lowest tertile	former smoker	incidental	abd CT		solid	>6-8 mm	0	0	0	0	0
2013-14	75-84	1-3	0	1	1	0	0	0	0	0	0	0	0	0	0	0	intermediate	1	white	0	1	lowest tertile	former smoker	incidental	cardiac evaluation		solid	>8 mm	0	1	1	0	0
2013-14	75-84	0	0	0	0	0	0	0	0	0	0	0	0	0	0	0	intermediate	1	white	1	0	hghest tertile	former smoker	incidental	vascular evaluation		solid	<=4 mm	0	0	0	0	0
2013-14	75-84	1-3	0	0	0	1	0	0	0	0	0	0	0	0	0	0	intermediate	1	white	0	1	middle tertile	former smoker	incidental	vascular evaluation		mixed	<=4 mm	0	1	1	0	0
2008-09	65-74	0	0	0	0	0	0	0	0	0	0	0	0	0	0	0	favorable	1	white	0	1	lowest tertile	former smoker	incidental	abd CT		solid	4-6 mm	0	0	1	0	0	0	0	0	0	0	0	0	0	0		0	0	0
2008-09	65-74	1-3	1	0	0	0	0	0	1	0	0	0	0	0	0	0	intermediate	1	white	0	0	hghest tertile	current smoker	incidental	peri-operative		solid	<=4 mm	0	1	0	0	0	0	1	0	1	1	0	0	0	0		0	1	0	cancer death (non lung)
2013-14	65-74	0	0	0	0	0	0	0	0	0	0	0	0	0	0	0	favorable	1	white	1	1	middle tertile	current smoker	incidental	cardiac evaluation		solid	<=4 mm	0	0	1	0	0
2013-14	65-74	1-3	0	0	0	1	0	0	0	0	0	0	0	0	0	0	intermediate	1	black	0	1	middle tertile	former smoker	symptom-detected			solid	4-6 mm	0	1	1	0	0
2013-14	65-74	0	0	0	0	0	0	0	0	0	0	0	0	0	0	0	favorable	1	white	0	1	middle tertile	former smoker	incidental	vascular evaluation		solid	4-6 mm	0	1	0	0	0
2013-14	65-74	0	0	0	0	0	0	0	0	0	0	0	0	0	0	0	favorable	1	white	1	1	lowest tertile	never smoker	symptom-detected			solid	<=4 mm	0	0	1	0	0
2013-14	65-74	1-3	1	0	0	0	0	0	0	0	0	0	0	0	0	0	intermediate	1	white	1	1	lowest tertile	former smoker	symptom-detected			solid	>8 mm	1	1	1	0	0
2013-14	65-74	1-3	1	0	0	0	0	0	0	0	0	0	0	0	0	0	intermediate	1	white	0	1	lowest tertile	former smoker	incidental	other		solid	>8 mm	1	0	1	0	0
2013-14	65-74	>=4	1	1	1	1	1	1	1	0	0	0	0	0	0	0	limited	1	white	1	0	middle tertile	former smoker	incidental	cardiac evaluation		mixed	4-6 mm	0	0	1	0	1
2013-14	65-74	1-3	0	1	0	1	0	0	0	0	0	0	0	0	0	0	intermediate	1	white	1	0	hghest tertile	never smoker	symptom-detected			solid	4-6 mm	0	0	1	0	0
2013-14	65-74	0	0	0	0	0	0	0	0	0	0	0	0	0	0	0	favorable	1	white	0	0	hghest tertile	former smoker	screen-detected		lung ca screening	solid	<=4 mm	0	1	1	0	0
2013-14	>=85	1-3	0	0	0	1	0	0	0	0	0	0	0	0	0	0	limited	1	white	0	1	lowest tertile	current smoker	symptom-detected			solid	>6-8 mm	0	0	1	0	0
2013-14	75-84	0	0	0	0	0	0	0	0	0	0	0	0	0	0	0	intermediate	1	white	1	1	middle tertile	former smoker	symptom-detected			solid	<=4 mm	0	1	0	0	0
2013-14	75-84	>=4	1	0	1	1	1	0	0	0	0	0	0	0	0	0	limited	1	white	0	0	hghest tertile	former smoker	incidental	other		solid	4-6 mm	0	1	1	0	0
2013-14	65-74	1-3	1	0	0	0	0	0	0	0	0	0	0	0	0	0	intermediate	1	white	0	0	hghest tertile	former smoker	symptom-detected			solid	>6-8 mm	0	1	1	0	0
2013-14	65-74	>=4	1	0	0	1	0	1	0	0	0	0	0	0	0	0	limited	1	white	1	0	hghest tertile	former smoker	incidental	peri-operative		solid	<=4 mm	0	1	1	1	1
2013-14	65-74	0	0	0	0	0	0	0	0	0	0	0	0	0	0	0	favorable	1	white	0	1	lowest tertile	former smoker	screen-detected		lung ca screening	solid	>8 mm	1	1	1	0	0
2013-14	65-74	0	0	0	0	0	0	0	0	0	0	0	0	0	0	0	favorable	1	white	0	1	middle tertile	current smoker	symptom-detected			solid	4-6 mm	0	0	1	0	0
2013-14	65-74	0	0	0	0	0	0	0	0	0	0	0	0	0	0	0	favorable	1	white	0	0	middle tertile	never smoker	incidental	peri-operative		solid	>8 mm	0	0	1	0	0
2013-14	65-74	>=4	1	0	1	0	1	1	0	0	0	0	0	0	0	0	limited	1	white	0	1	middle tertile	former smoker	incidental	cardiac evaluation		solid	<=4 mm	0	0	1	1	1
2013-14	65-74	0	0	0	0	0	0	0	0	0	0	0	0	0	0	0	favorable	1	white	1	1	middle tertile	former smoker	incidental	vascular evaluation		solid	<=4 mm	0	1	1	0	0
2013-14	65-74	1-3	0	0	0	0	1	0	0	0	0	0	0	0	0	0	intermediate	1	white	0	0	middle tertile	never smoker	symptom-detected			solid	<=4 mm	0	1	1	0	0
2013-14	65-74	1-3	0	0	0	0	0	0	0	0	1	0	0	0	0	0	intermediate	1	white	0	1	middle tertile	former smoker	symptom-detected			solid	<=4 mm	0	1	0	0	0
2013-14	65-74	1-3	1	0	0	0	1	0	0	0	0	0	0	0	0	0	intermediate	1	white	0	1	lowest tertile	current smoker	screen-detected		lung ca screening	solid	4-6 mm	0	1	1	0	0
2013-14	>=85	1-3	1	0	0	0	0	0	0	0	0	0	0	0	0	0	limited	1	white	0	1	lowest tertile	former smoker	symptom-detected			solid	>8 mm	0	1	0	1	0
2008-09	75-84	>=4	1	0	1	1	0	0	1	0	0	0	0	0	0	0	limited	1	other	1	1	hghest tertile	former smoker	symptom-detected			solid	<=4 mm	0	1	1	0	1	1	0	0	0	0	0	0	0	0		0	0	0
2013-14	>=85	1-3	0	0	1	1	0	0	0	0	0	0	0	0	0	0	limited	1	other	1	1	lowest tertile	former smoker	incidental	other		solid	<=4 mm	0	0	1	0	0
2013-14	75-84	1-3	0	0	1	0	1	1	0	0	0	0	0	0	0	0	intermediate	1	other	1	1	lowest tertile	former smoker	symptom-detected			solid	>6-8 mm	1	0	0	0	0
2008-09	65-74	1-3	0	1	1	0	0	0	0	0	0	0	0	0	0	0	intermediate	1	other	1			former smoker	incidental	other		solid	>8 mm	0	0	0	0	0	0	0	0	0	0	0	0	0	0		0	0	0
2013-14	75-84	0	0	0	0	0	0	0	0	0	0	0	0	0	0	0	intermediate	1	other	1	1	lowest tertile	never smoker	symptom-detected			solid	<=4 mm	0	1	0	0	0
2013-14	65-74	1-3	1	1	0	0	0	0	0	0	0	0	0	0	0	0	intermediate	1	black		0	middle tertile	never smoker	screen-detected		VA-related screening	mixed	<=4 mm	0	1	1	0	0
2008-09	75-84	0	0	0	0	0	0	0	0	0	0	0	0	0	0	0	intermediate	1	other	1	0	middle tertile	former smoker	symptom-detected			solid	4-6 mm	0	1	1	0	0	1	1	0	1	1	0	0	0	0		0	0	0
2008-09	75-84	>=4	1	1	0	0	0	1	0	0	0	0	0	0	0	0	limited	1	other	1	1	hghest tertile	never smoker	incidental	vascular evaluation		mixed	<=4 mm	0	0	1	0	1	0	0	0	0	0	0	0	0	0		0	0	1	non cancer death
2008-09	>=85	1-3	1	0	1	0	1	0	0	0	0	0	0	0	0	0	limited	1	other	1	1	hghest tertile	never smoker	symptom-detected			groundglass	4-6 mm	0	0	1	0	0	1	1	0	1	1	0	0	0	0		0	0	0	non cancer death
2008-09	75-84	1-3	0	0	0	0	1	0	0	0	0	0	0	0	1	0	intermediate	1	other	1	0	middle tertile	never smoker	symptom-detected			mixed	<=4 mm	0	1	1	0	1	1	0	0	0	0	0	0	0	0		0	0	0	non cancer death
2013-14	>=85	0	0	0	0	0	0	0	0	0	0	0	0	0	0	0	intermediate	1	other	1	1	hghest tertile	former smoker	symptom-detected			solid	<=4 mm	0	1	1	0	1
2008-09	75-84	1-3	1	0	0	0	0	0	0	0	0	0	0	0	0	0	intermediate	1	other	1	1	middle tertile	former smoker	symptom-detected			mixed	<=4 mm	0	1	1	0	0	1	1	0	1	1	0	0	0	0		0	0	0
2008-09	75-84	0	0	0	0	0	0	0	0	0	0	0	0	0	0	0	intermediate	1	other	1	1	hghest tertile	former smoker	incidental	vascular evaluation		solid	>8 mm	0	1	1	0	0	0	1	0	1	1	0	0	0	0		0	0	1	non cancer death
2008-09	75-84	0	0	0	0	0	0	0	0	0	0	0	0	0	0	0	intermediate	1	other	0	1	hghest tertile	former smoker	symptom-detected			groundglass	<=4 mm	0	1	0	0	0	1	1	0	1	1	0	0	0	0		0	0	0
2008-09	>=85	0	0	0	0	0	0	0	0	0	0	0	0	0	0	0	intermediate	1	white	1	1	lowest tertile	never smoker	incidental	vascular evaluation		solid	<=4 mm	0	0	0	0	0	0	1	0	1	1	0	0	0	0		0	0	0	non cancer death
